# Supplementary material for: Life Cycle Assessment in the Monitoring, Reporting, and Verification of Land-Based Carbon Dioxide Removal: Gaps and Opportunities
Source: Environ Sci Technol. 2025 Mar 27;59(24):11950–63. doi: 10.1021/acs.est.4c09510 (PMC12199472; doi:10.1021/acs.est.4c09510)
Supplement: Supplementary file 1 [file es4c09510_si_001.xlsx]

## Sheet: Cover sheet
Supplementary Information for "Life cycle assessment in the monitoring, reporting, and verification of land-based carbon dioxide removal: gaps and opportunities".
Yuan Yao1,2,*, Bingquan Zhang1
1 Center for Industrial Ecology, Yale School of the Environment, Yale University, New Haven, CT 06511, USA
2 Chemical and Environmental Engineering, Yale School of Engineering and Applied Science, Yale University, New Haven, CT, USA
* Corresponding author: Yuan Yao
Email: y.yao@yale.edu
Environmental Science & Technology
Total number of sheets included: 8 sheets.
This data includes detailed reviews of MRV protocols for afforestation and reforestation, BECCS, biochar, and enhanced rock weathering in sheets "AR Protocol", "BECCS Protocol", "Biochar Protocol", and "ERW Protocol", respectively; and LCA studies for afforestation and reforestation, BECCS, biochar, and enhanced rock weathering in sheets "AR LCA", "BECCS LCA", "Biochar LCA", and "ERW LCA", respec…

## Sheet: AR Protocol
Carbon Registry	Gold Standard	Verra	ACR	Climate Action Reserve (CAR)
Version and Time	V2.0, May 16, 2024	Version 1.0, 28 September 2023	V1.2, May 2017	Version 5.1, July 20, 2023. The protocol is for forest projects including reforestation, improved forest management, and avoided conversion. Here we mainly review components relevant to reforestation.
References	https://globalgoals.goldstandard.org/403-luf-ar-methodology-ghgs-emission-reduction-and-sequestration-methodology/	https://verra.org/methodologies/vm0047-afforestation-reforestation-and-revegetation-v1-0/	https://acrcarbon.org/wp-content/uploads/2023/03/ACR-Afforestation-Reforestation-of-Degraded-Land-v1.2-1.pdf	https://www.climateactionreserve.org/how/protocols/ncs/forest/
Functional unit	A project area per year	1 project per year	A project area over the crediting period	A project area per year
System boundary	CO2 removal only includes tree biomass (above and below ground); the baseline includes non-tree biomass. Leakage of tree biomass is also included. Harvested wood, litter, and dead wood are not included. Soil is optional. A/R mangrove can add an additional 1.8 tCO2/ha/year due to SOC accumulation unless transparent and verifiable are provided for a different value.	The area-based spatial or census-based boundary includes a 10-meter radius buffer around the recorded GPS location of each planting unit. The area-based approach includes above- and below-ground woody biomass; non-woody biomass is optional. Deadwood is optional. Litter is optional but must be included if the project significantly reduces the carbon pool. SOC is optional when there is no soil dist…	Include above- and below-ground biomass. Litter and deadwood can be included but can also be excluded if the carbon stock in litter and deadwood in the baseline is expected to decrease more or increase less relative to the project scenario. SOC is optional unless site preparation (causing soil disturbance) is applied to more than 10% of the project area. Wood products are optional.	Primary effects include carbon in standing living trees, shrubs, herbaceous, standing dead trees, soil carbon, and in-use forest products, excluding lying dead wood, litter, or duff. Included in-use forest products and forest products in landfills when project harvesting is below the baseline, excluded landfills when project harvesting is above the baseline. Secondary effects include biological C…
Impact indicators	CO2 removal of a project area per year reported in t CO2	CO2 removal from the project activities per year reported in t CO2e. GWP refers to IPCC but not specify years	Net anthropogenic GHG removals by sinks; metric ton of CO2e, but GWP method not specified.	GHG reductions and removals for a year were reported in tCO2e, but the GWP method was not specified.
GHG emission types and emission factor system boundary	Only CO2, but include other GHGs impact by deducting 10% of baseline to account for N2O and CH4 emissions of burning for site preparation, assuming 0.005 tCO2 per kg of nitrogen fertilizer. Ignore non-CO2 GHG emissions of combustion, assumed zero for N-fixing trees.	The baseline excludes all GHG emissions from biomass burning, fertilizers, and burning fossil fuels. Project emissions include CH4 and N2O from biomass burning and direct N2O emissions from fertilizers; others are excluded.	GHGs include CH4 from burning biomass.	GHGs only include CO2 for reforestation project
Baseline	Baseline tCO2/ha estimated for long-term CO2 removal for selective harvesting or conservation forest or average CO2 removal across rotation cycles within the crediting period	Area-based approach needs the performance benchmark defined as the business-as-usual increase in vegetative cover relative to the project. Census-based approach: zero carbon stock change in the baseline representing no planting units in situations where pre-existing woody biomass covers <10% and/or with continuous cropping, in settlement(s), or on lands categorized as ‘other lands'.	Baseline includes carbon stock changes of trees (different methods are provided) and long-term wood products (zero if no commercial timber produced in the absence of the project, need to be estimated by Forest Vegetation Simulator for Merchantable Carbon Stored tC/h time with the area).	Baseline carbon stocks are estimated over 100 years for forest sites and wood products, including primary and secondary effects.
Additionality	Demonstrate regulatory surplus and the project would not happen without carbon finance	Demonstrate regulatory surplus and investment barriers. In addition, the area-based approach needs a performance benchmark, and the census-based approach needs to demonstrate that it is not a common practice (adoption rate < 15%).	Through the ACR three-prong test	Reforestation project: not legally required, occurs on land with ten percent or less tree canopy cover for at least ten years, disclose other enhancement payment.
Timing	Crediting period	Crediting period	Crediting period, though wood product calculation specifies 100 years	100 years
Permanence	Not mentioned	Not mentioned	Wood product calculation includes the estimation of wood portion not emitted to the atmosphere 100 years after harvesting and assumed this portion permanently stored. 1605b method for the U.S. considers in use and landfills, Winjum et al.1998 method for other countries use fractions to consider C losses in wood wastes, short-lived products (< 5 years) and long-lived (5-100 years)	Require permanence monitoring. If canopy cover has declined on the project area by more than 5%, then the project must be evaluated for a potential reversal
Multi-functionality	Not mentioned	Not mentioned	Not mentioned	Not mentioned
Negative Emissions	CO2 removal	CO2 removal	CO2 removal	CO2 removal
Use of LCA methodology and/or data	Not mentioned	Not mentioned	Not mentioned	Not mentioned
Direct land use change (DLUC)	Although DLUC is not mentioned, the differences between baseline (land without the project) and project CO2 removal somehow reflect DLUC	Although DLUC is not mentioned, the differences between baseline (land without the project) and project CO2 removal somehow reflect DLUC	Although DLUC is not mentioned, the differences between baseline (land without the project) and project CO2 removal somehow reflect DLUC	Although DLUC is not mentioned, the differences between baseline (land without the project) and project CO2 removal somehow reflect DLUC
Indirect land use change (ILUC) and other leakages	Activity shifting related to the wood collection for firewood/charcoal, wood harvesting, and agriculture land use are estimated as project area * % of activity shifting * CO2 stock of tree biomass displaced by the activity. The protocol has another formula for livestock activity shifting.	VerraVMD0054 Module for Estimating Leakage from ARR Activities (https://verra.org/methodologies/vmd0054-module-for-estimating-leakage-from-arr-activities-v1-0/). The method needs to set a historical reference period and document the commodities displaced, assuming 75% of agricultural product lost and 100% of fuelwood production lost will be made up through an increase outside the project area	Use UNFCC method "Estimation of the increase in GHG emissions attributable to displacement of pre-project agricultural activities in A/R CDM project activity". "https://cdm.unfccc.int/methodologies/ARmethodologies/tools/ar-am-tool-15-v1.pdf"	Multiplying a ratio of 0.8 to carbon stock changes in wood products (stored for at least 100 years), assuming that for every tonne of reduced harvesting caused by a forest project, the market will compensate with an increase in harvesting of 0.2 tonnes on other lands, and vice versa.
Environmental and Social Safeguard	Not mentioned	Not mentioned	Not mentioned	Not mentioned
Uncertainty	Not mentioned	Quantify uncertainty by propagating carbon pool estimation errors and applying QA/QC procedures.	Follow the UNFCC guideline for uncertainty " Guidelines on conservative choice and application of default data in estimation of the net anthropogenic GHG removals by sinks". Choose data that tend to under-estimate when uncertainty is significant	Applying an appropriate confidence deduction for the inventory based on statistical uncertainty.

## Sheet: AR LCA
	García-Quijano et al	Gaboury et al	Brunori et al	Lun et al	Lefebvre et al	Zhang et al
Year	2007	2009	2017	2018	2021	2023
Country/Region	South Africa	Canada	Italy	China	Brazil	USA
Functional unit	1 t C sequestered and 1 t C emission reduction, including wood products and substitution credits. Carbon balances over time were calculated on a per ha basis. The impact scores of land use change were multiplied by the area*time needed to produce one FU.	1 ha of open woodland	1 ha of oak plantation	1 ha of land	1 ha of reforested land	Total areas of reforestation (2.1 million ha)
System boundary	Initial forest harvest before land conversion, forest operations (planting, thinning, and harvesting), transport, forest growth, SOC change, and the fate of the harvest (biomass for energy, wood products with varying lifetimes), while not including the GHG emissions in bioenergy and wood product production.	Forest operations (seed production, seedling production, site preparation, planting, fertilization, thinning, and harvesting), transport, forest growth, SOC change. Not including the fate of harvested stems (but accounting for the carbon in stems in the system).	Forest operation and management (site preparation and planting, pruning, thinning, and harvesting), transport, and forest growth. Not including SOC change and the fate of stems and thinned trees (but the carbon in stems and thinned trees is still in the system).	Forest operation and management (site preparation, seedling and planting, fertilization, thinning, and harvesting), transport, forest growth, litter, and SOC change. Not including the fate of harvested stems (but the carbon in stems is excluded from the system).	From the receipt of the seeds by the nursery, seedlings and transport to the reforestation plot, biomass collection (happened somewhere else), biochar production (produced from nut husks rather than forest biomass), the transportation of biochar to the reforestation plot, the fieldwork necessary at the time of transplant and for the maintenance of the seedling up to one year after transplant, for…	Cradle-to-grave, including forest growth, forest operations (site preparation, planting, fertilization, thinning, harvesting), transport, SOC change, and manufacturing and end-of-life of lumber, CLT, and biochar.
Impact indicators	Carbon balances and land use and land use change impacts, including 17 indicators for impacts on water, soil, vegetation cover and biodiversity.	GWP100 for net GHG balance	GWP100 for CO2e stocked by oak plantation and GWP100 for GHG emissions from forest operations and management	Carbon emissions from forest operation and management, forest ecosystem carbon storage, and net ecosystem carbon dynamics.	GWP100 for net carbon sequestered	GWP100 for net GHG balances and carbon stock change
Baseline (counterfactual scenario)	Conservation forest without land use conversion (baseline) VS multi-functional scenario (plantations and conservation) VS plantation scenario.	Natural open woodlands (simulation from age 75 to 145) without harvesting VS plantations (simulation from age 0 to 70) with stem-only harvesting.	Not considered/mentioned	Not considered/mentioned	Not considered/mentioned	Reforestation without management and harvesting
Timing	300 years	70 years (1 plantation cycle)	34 years (1 rotation)	205 years (5 rotations)	100 years	100 years (4 rotations)
Permanence	Wood products are assumed to have 1 year/10 years/40 years of lifetime.	Not considered/mentioned	Not considered/mentioned	Not considered/mentioned	Not considered/mentioned	Lumber and CLT are assumed to have a lifetime of 30 years and 60 years, respectively. The remaining carbon in biochar in soil is calculated by a decay function.
Multi-functionality	Method: substitution/system expansion. Co-products: bioenergy produced from bark and wood wastes at sawmills to substitute coal-fired electricity.	Not considered/mentioned	Not considered/mentioned	Not considered/mentioned	Not considered/mentioned	Method: substitution/system expansion. Co-products: CLT is assumed to substitute concrete and steel in the building industry.
Negative Emissions*	A. carbon sequestered in forest, litter, soil, and wood products. B. GHG emission reductions due to fossil fuel substitution.	A. carbon sequestered in forest, litter, soil, and harvested stems.	A. carbon sequestered in aboveground biomass, belowground biomass, and thinned trees.	A. carbon sequestered in standing trees, litter, and soil. Carbon sequestered in stems (wood products) was not included.	A. carbon sequestered in aboveground biomass, belowground biomass, and soil. B. avoided GHG emissions from composting substituted by biochar.	A. carbon sequestered in standing forest, wood products, and soil. B. avoided GHG emissions by substituting concrete and steel with CLT.
Direct Land Use Change	Fynbos or indigenous forests are used as reference land use. 17 indicators related to land use change from reference to targeted land use scenarios were quantified: soil compaction, soil structure disturbance by ploughing, soil erosion, cation exchange capacity, base saturation, evapotranspiration, surface runoff, total aboveground living biomass, leaf area index, vegetation height, free net prim…	Land use change due to reforestation of open woodland.	Land use change due to the reforestation of the mined areas.	Land use change due to reforestation of bare land.	Land use change due to the reforestation of open sandy areas.	Land use change due to reforestation on marginal land.
Indirect Land Use Change	Not considered/mentioned	Not considered/mentioned	Not considered/mentioned	Not considered/mentioned	Not considered/mentioned	Not considered/mentioned
Uncertainty Sources and Methods	Not considered/mentioned	Uncertainty sources: road construction, roundwood transportation, logging, hauling, and looping operations. Method: sensitivity analysis.	Not considered/mentioned	Not considered/mentioned	Method: Monte Carlo simulation.	Uncertainty sources: forest growth rate, biomass carbon content, initial SOC content, temperature, precipitation, soil clay content, mill waste recovery rate, landfill decay rate, landfill CH4 correction factor, and potential material substitution rate. Method: two-step uncertainty analysis based on sensitivity analysis.
Result ranges	Average annual net C removal rate over 30 years: 1.66-5.04 t C/ha/yr.	Average annual net C removal rate over 70 years: 0.4-1.9 t C/ha/yr.	Average annual net C removal rate over 34 years: 2.68 t C/ha/yr.	Average annual net C removal rate over 41 years: 0.88 t C/ha/yr.	Average annual net C removal increase rate over 100 years: 2.45 t C/ha/yr (no biochar production and timer extraction).	Average annual net C removal rate over 100 years: 4.35-5.38 t C/ha/yr.
References	García-Quijano, J.F., et al., Carbon sequestration and environmental effects of afforestation with Pinus radiata D. Don in the Western Cape, South Africa. Climatic Change, 2007. 83(3): p. 323-355.	Gaboury, S., et al., Estimating the net carbon balance of boreal open woodland afforestation: A case-study in Québec’s closed-crown boreal forest. Forest Ecology and Management, 2009. 257(2): p. 483-494	Brunori, A.M.E., et al., Carbon balance and Life Cycle Assessment in an oak plantation for mined area reclamation. Journal of Cleaner Production, 2017. 144: p. 69-78.	Lun, F., et al., Life cycle research on the carbon budget of the Larix principis-rupprechtii plantation forest ecosystem in North China. Journal of Cleaner Production, 2018. 177: p. 178-186.	Lefebvre, D., et al., Assessing the carbon capture potential of a reforestation project. Scientific Reports, 2021. 11(1): p. 19907.	Zhang, B., et al., Climate-smart forestry through innovative wood products and commercial afforestation and reforestation on marginal land. Proc Natl Acad Sci U S A, 2023. 120(23): p. e2221840120.
*Negative emissions: A. Carbon removal; B. Avoided emissions due to material/energy substitution; C. Avoided emissions due to co-benefits

## Sheet: BECCS Protocol
Carbon Registry	Puro.earth	ACR	Gold Standard
Version and Time	Edition 2021, V1.1, for Geologically stored carbon, including BECCS	V1.1. September 2021, for CCS, not specifically for BECCS	V1.0. 09/04/2024. Biomass Fermentation with Carbon Capture and Geologic Storage
References	https://7518557.fs1.hubspotusercontent-na1.net/hubfs/7518557/Supplier%20Documents/Puro.earth%20Geologically%20Stored%20Carbon%20Methodology.pdf	https://acrcarbon.org/methodology/carbon-capture-and-storage-projects/	https://globalgoals.goldstandard.org/440-ccs-methodology-for-biomass-fermentation-with-carbon-capture-and-geologic-storage/
Functional unit	1 project within the activity boundary and over the lifetime	1 project/year	1 project/year
System boundary	Biomass cradle-to-gate plus carbon capture, transportation, and storage.	Capture (including CO2 source), transport, injection, and geological storage, also need to define the temporal boundary and GHG assessment boundary	CO2 source (energy and material inputs to CO2 source, including biomass cultivation, transportation, and processing), CO2 capture, transport, injection, and storage. Include construction of CCGS facilities like land clearing but not the production and delivery of materials used for construction. Include upstream production and delivery of materials and fuels consumed.
Impact indicators	Net CO2 removal reported in tonnes of CO2e using GWP 100	Total annual GHG reduction reported in tonnes of CO2e per year using GWP 100	Net removal reported in tonnes of CO2e per year using GWP 100
GHG emission types and emission factor system boundary	The protocol mentions GHG but does not specify types of GHG emissions and their inclusions.	Specified GHG types are included in the GHG assessment boundary with justification and explanations. Emission factors include those from fuel combustion and electricity generation for purchased electricity but do not include the full life cycle.	GHG types, sources, and sinks are specified with justifications and explanations of inclusion and exclusions. Emission factors need to include full life cycle and recommend LCA sources like GREET
Baseline	Not mentioned	1) Project-based baseline: CO2 capture site without CO2 capture, e.g., coal power plant without CO2 capture for a CCS project for a coal power plant; 2) Standard-based baseline: intensity metric or performance standard (tCO2e/output) of a similar or different technology that fulfills the same purpose and function	Injection of captured CO2 that would have been emitted to the atmosphere in the absence of the project.
Additionality	Not mentioned	Pass regulatory additionality tests and exceed performance standards. As the penetration rate of CCS is low, the protocol considers CCS projects to be additional as long as they are not required by regulation.	Demonstrate additionality through UNFCCC-approved or Gold Standard-approved additionality tools with consideration of revenue assessment.
Timing	Depends on the lifetime of the project activity	Defined in temporal boundary: 10 years and can be renewed at the end of each 10-year period. The minimal post-injection period for leakage monitoring is 5 years	Maximum 40 years of crediting period. The project follows 5-year renewal cycle
Permanence	Permanent storage documents are required, and CO2 losses must be considered.	Permanent storage of CO2 needs to be demonstrated, post-injection monitoring is needed, and the protocol specifies atmospheric leakage mitigation procedures.	Project shall assess and implement measures to address the potential reversals
Multi-functionality	Allocation is not mentioned. The protocol excludes activities physically connected to carbon capture but not solely for carbon removal, like bioenergy production.	Not mentioned	Mention LCA standards when allocating emissions from biomass to project.
Negative Emissions	Carbon removal	Carbon removal. GHG reductions/removal are estimated as the baseline deducted by emissions from carbon capture, transport, and storage.	Carbon removal. Emission removal is estimated as the baseline deducted by project and leakage emissions. The baseline emissions are CO2 captured and injected that would have been emitted in the absence of the project in a year
Use of LCA methodology and/or data	GHG emissions must be reported and assessed following the LCA principles of standards like ISO. The protocol also mentions the use of peer-reviewed LCA for emission and material inventory of construction and equipment.	Not mentioned	Refer to ISO 14044 LCA standard, recommend LCA data sources like GREET
Direct land use change (DLUC)	DLUC not mentioned. The protocol relies on RED II sustainability criteria. Sustainable biomass criteria as defined in EU directive RED II or similar criteria	Not mentioned	DLUC due to the installation of project infrastructure are included, such as SOC losses due to land clearing. Emissions are amortized over the project’s remaining crediting period.
Indirect land use change (ILUC) and other leakages	Not mentioned	Not mentioned	Not mentioned
Environmental and Social Safeguard	Not mentioned	May require environmental assessments	Not mentioned
Uncertainty	Use the lower end when uncertainty exists in measurement and calibration is required for measurement equipment.	The protocol lists potential uncertainty sources and Quality Assurance/Quality Control (QA/QC) procedures to minimize uncertainties.	Uncertainty sources and QA/QC requirements to minimize them are provided

## Sheet: BECCS LCA
	Fajardy et al	Pour et al	Yi et al	Cumicheo et al	Lu et al	Yang et al	Antonini et al	Bello et al	Cheng et al	Field et al	Gelfand et al	Hanssen et al	Kim et al	Melara et al	Yang et al	Cheng et al	Lask et al	Negri et al	Almena et al	Briones-Hidrovo et al	Michaga et al	Blanc-Betes	Pratama et al	Saharudin et al	Wu et al	Zakrisson et al	Full et al	Gal´an-Martín et al	Summary (28 studies reviewed)
Year	2017	2018	2018	2019	2019	2019	2020	2020	2020	2020	2020	2020	2020	2020	2020	2021	2021	2021	2022	2022	2022	2023	2023	2023	2023	2023	2024	2024	2017-2024
Country/Region	Brazil, China, India, Europe, USA	Australia	UK	Not applicable	China	China	Central Europe	EU	Not specified	New York, Iowa, and Louisiana in the US	USA	Global	USA	USA	USA	USA	Croatia	EU	UK	Portugal	UK	USA	Indonesia	Malaysia	USA	Not mentioned	Germany	Spain	Most are regional studies. Only one global study.
Functional unit (FU)	1 MW h of electricity generated and 1 hectare of land	1 kW h of electricity generated	1 MW h of electricity generated	1 MW h of electricity generated	1 kW h of electricity generated	1 MW h of electricity generated	1 MJ of compressed gaseous hydrogen produced	1 km traveled by bioethanol and/or bioethanol blend with a gasoline-fueled vehicle	1 metric ton biomass on dry weight	1 hectare of land	1 MJ of bioenergy produced and 1 hectare of land per year	1 GJ of bioenergy produced	1 MJ of biofuel produced	1 kW h of electricity generated	1 MJ of biofuel produced	1 metric ton feedstocks on a dry weight basis	Driving 1 km in a medium European passenger car (vehicle weight 1600 kg); and 1 MJ of ethanol produced	1 MWh of electricity generated	1 MWh energy delivered by the process; and 1 t biomass processed	1 t C stored and 1 MWh electricity generated	1 Megajoule (MJ) of SAF while the LHV of the SAF is considered as 42.8 MJ/kg	1 Megajoule (MJ) of energy produced	1 kW h of electricity generated; and 1 kg of methanol produced	Generation of 1 MWh of electricity; and sequestration of 1 t of CO2	1 kg H₂ at a pressure of 30 atm with a purity higher than 99.9%; and 1 kg CO2 captured	1 tonne of biomass used; 1 MWh of electricity generated; 1 GJ of heat produced; and 1 kg of CO2 sequestered	1 tonne of CO2e permanently removed; and 1 kWh (net calorific value) of generated biohydrogen	1 liter of virgin olive oil; and 1 kWh of electricity generated	For biomass firing, co-firing, and gasification power plants, most studies used per unit 1 kWh/MWh/MJ of power generated as the FU. FUs of hydrogen studies include 1 kg, 1 MJ, or 1 kWh of hydrogen production. For biofuel production, the most common FU is 1 MJ of biofuel production, while some studies also used the unit dry mass of biomass and 1 ha of land as FUs. A few BECCS studies used 1 t of c…
System boundary	Cradle-to-gate; From residue collection to power plant boiler for residues, from energy crop production to power plant boiler for energy crops.	Cradle-to-grave; From residue production to CO2 sink for bagasse and forest residue BECCS systems, from municipal solid waste incineration plant to CO2 sink for MSW-BECCS system, from sanitary landfill facility to CO2 sink for landfill gas BECCS system.	Cradle-to-grave; From wood production to CO2 storage	Cradle-to-grave; From biomass production, natural gas extraction to CO2 storage	Cradle-to-grave; From production of wheat straw, and coal mining and processing to CO2 storage	Cradle-to-grave; From land preparation for biomass production and coal mining to CO2 storage	Cradle-to-gate; From biogas upgrading to CO2 storage for the biogas feed system, from natural gas upgrading to CO2 storage for the natural gas feed system	Cradle-to-wheel; From wood feedstock production to biofuel combustion and CO2 storage	Cradle-to-gate; From biomass production to CO2 storage for hydrothermal treatment BECCS for upgraded oil and traditional BECCS for CHP	Cradle-to-gate; From biomass production to biofuel production and CO2 storage	Cradle-to-gate; Including biomass production, soil organic carbon, soil N2O and CH4 emissions, supply chain emissions, biorefinery emissions, and CO2 storage	Cradle-to-gate; Including biomass production, supply chain emissions, biorefinery emissions, and CO2 storage	Cradle-to-grave; Including feedstock production or collection, SOC change, transport and storage, feedstock pretreatment, biorefinery, distribution of biofuel, and pipeline transport and injection of CO2.	Cradle-to-grave; From feedstock production to power plant and enhanced oil recovery	Cradle-to-gate; From feedstock production to biorefinery and CO2 storage	Cradle-to-gate; From feedstock production to biorefinery and CO2 storage	Cradle-to-grave; From feedstock production to bioethanol combustion and CO2 storage	Cradle-to-grave; From biomass growth to electricity generation and CO2 storage underground	Cradle-to-grave; From biomass production to energy conversion and CO2 storage underground	Cradle-to-grave; From forest management to CHP production and CO2 storage	Well-to wake; From production and chipping of forest residues to combustion of SAF and CO2 storage.	Cradle-to-gate; From feedstock production to conversion and CCS.	Cradle-to-gate; From feedstock production to conversion and CCS.	Cradle-to-grave; From feedstock acquisition to conversion and CCS. Power plant construction is included.	Cradle-to-gate; From raw material acquisition, transportation, and hydrogen production to carbon capture, excluding CO2 transport and storage.	Cradle-to-grave; From biomass production, transportation, and conversion for the biomass CHP system without CCS; From biomass production, transportation, and conversion to carbon capture and storage for the BECCS power plant system; From biomass production, transportation, conversion, and biochar application to soil for the biochar system. Parts of the systems were excluded, such as biochar effec…	Cradle-to-grave; From transport of fruit waste or residues to conversion and CCS.	Cradle-to-gate; From olive tree cultivation to olive oil packaging and from tree pruning to CHP production and CCS.	For BECCS studies focusing on power plants with electricity and/or heat as products, the system boundary is cradle-to-grave, including the feedstock chain, power/heat generation, and CCS. For BECCS studies focusing on biofuel or hydrogen production, most define a cradle-to-gate system boundary excluding biofuel or hydrogen distribution and end-use but including CCS. However, some studies with cra…
Impact indicators	GWP100 for net carbon intensity	GWP100 for net CO2e removal, Abiotic depletion, Ozone layer depletion, Photochemical oxidation, Acidification, Eutrophication, Particulate matter, Human toxicity (cancer), Human toxicity (non-cancer), Freshwater ecotoxicity, Water scarcity	GWP100 for embodied GHG emissions	Net CO2 removal	Net CO2 removal and GWP100 for net GHG removal	GWP100 for net GHG balance assuming biogenic carbon is not carbon-neutral; GWP100 for net GHG balance assuming biogenic carbon is carbon-neutral; biotic depletion potential (ADPfossil), acidification potential (AP), eutrophication potential (EP), human toxicity potential (HTP), freshwater aquatic ecotoxicity potential (FAETP), marine aquatic ecotoxicity potential (MAETP), terrestrial ecotoxicity …	GWP100 for net CO2e removal with an assumption that assigns a GWP of -1 to “Carbon dioxide, to soil or biomass stock” and a GWP of 1 to biogenic CO2 emissions; freshwater and terrestrial acidification, carcinogenic effects, land use, ozone layer depletion, respiratory effects (inorganics), minerals and metals, non-renewable cumulative energy demand	GWP100 for net CO2e removal, ozone depletion, ozone formation, terrestrial acidification, freshwater eutrophication, marine eutrophication, freshwater ecotoxicity, marine ecotoxicity, human toxicity, land use, fossil resource scarcity, and water consumption	GWP100 for net CO2e removal	GWP100 for net CO2e mitigation	Global warming impact (GWI; g CO2em−2 year−1) was used with the definition of the difference in GHG emissions between vehicles powered with biofuel compared to the equivalent power provided by petroleum	GWP100 for net CO2e removal	GWP100 for net GHG emissions	Total net GHG balance in kg of CO2e using GWP100	GWP100 for net CO2e removal	GWP100 for net CO2e removal	GWP100 for net CO2e removal, endpoint (damage to human health, ecosystem quality, and resource availability) and midpoint impacts	Total net CO2 removal annually in the EU. Endpoints (damage to human health, ecosystem quality, and resource availability) and midpoint impacts	GWP100 for net CO2e removal	Global warming impact (GWI), GWP100 for net CO2e removal, Land Use Indicator Value Calculation (LANCA), terrestrial green water flows (TGWI, m3/ha year) and reductions in surface blue water production (RBWP, m3/ha year),	GWP100 for net CO2e removal	Carbon intensity of CO2e using GWP100 for 1 unit of energy; Total CDR in tonnes of C on the study land areas; Net GHG balance in tonnes of CO2e on the study land areas.	GWP100 for net CO2e removal	GWP100 for net CO2e removal; AP: Acidification potential; FEP: Freshwater eutrophication potential; MEP: Marine eutrophication potential; HTP-C: Human toxicity potential (cancer); HTP-NC: Human toxicity potential (non-cancer); FETP: Freshwater ecotoxicity potential; METP: Marine ecotoxicity potential; TETP: Terrestrial ecotoxicity potential; PMFP: Particulate matter formation potential; IRP: Ioni…	GWP100 net CO2e removal, ozone depletion, acidification, eutrophication, smog formation, human health impacts, ecotoxicity, and fossil fuel depletion.	GWP100 for net CO2e removal	GWP100 for net CO2e removal	GWP100 for net GHG balances; midpoint categories including ionizing radiation, fine particulate matter formation, terrestrial acidification, freshwater eutrophication, freshwater ecotoxicity, terrestrial ecotoxicity, land use, and water consumption; endpoint categories including human health, ecosystems, and natural resources.	All the studies reviewed used GWP100. Most studies estimated the net CO2e removal while using different terms, such as net GHG emissions, GHG mitigation, GHG balances, and carbon intensity. One study only calculated the embodied GHG emissions. About 1/3 of studies assessed other environmental impacts, focusing on midpoint impacts, including abiotic depletion (fossil fuel), ozone layer depletion, …
Baseline (counterfactual scenario)	Not mentioned/considered	Power generation without CCS	Power generation without CCS	Power generation without CCS	Power generation without CCS	Power generation without CCS	Hydrogen production using natural gas as feedstock and scenarios without CCS	Fossil system with and without CCS	Traditional BECCS system for CHP	Restoration or retention of natural vegetation	Fossil fuel power vehicles	Biomass utilized for direct burning or other sectors	Biofuel production without CCS	Not mentioned/considered	Bioethanol production without CCS	Scenario using grid electricity as compared to the scenario using carbon-neutral energy sources, such as wind, solar, and geothermal electricity. It is not specified which scenario is the baseline.	Petrol as fossil reference	Not mentioned/considered	Not mentioned/considered	Not mentioned/considered	Without CCS	Not mentioned/considered	Without CCS	Without CCS	Without CO2 capture	Without CCS and Biochar	Without CCS	Conventional oil production and without CCS	Most studies included non-CCS references as a baseline. Some used fossil-based references with/without CCS as a baseline. Only four studies didn't mention or consider baseline.
Timing	50 years for the whole system	Not mentioned/considered	Not mentioned/considered	Not mentioned/considered	Not mentioned/considered	Not mentioned/considered	Not mentioned/considered	Not mentioned/considered	Not mentioned/considered	70 years for the whole system	6 years for the whole system	30 years and 80 years for the whole system	Not mentioned/considered	Not mentioned/considered	Not mentioned/considered	Not mentioned/considered	Not mentioned/considered	Not mentioned/considered	Not mentioned/considered	500 years for the whole system	Not mentioned/considered	Not mentioned/considered	Not mentioned/considered	Not mentioned/considered	Not mentioned/considered	Not mentioned/considered	Not mentioned/considered	Not mentioned/considered	Only 5 studies considered the timing (ranging from 6 years to 500 years) of the modeling period, indicating a dynamic LCA method. The rest of the studies used the conventional, static LCA method.
Permanence	Permanence and CO2 losses are not mentioned/considered.	Assuming over 99% of injected CO2 is retained in the storage reservoir over 1000 years.	Permanence and CO2 losses are not mentioned/considered.	Permanence and CO2 losses are not mentioned/considered.	Permanence and CO2 losses are not mentioned/considered.	Assuming CO2 is permanently sealed with a 1% hypothetical CO2 leakage rate during injection and storage	Permanence and CO2 losses are not mentioned/considered.	Permanence and CO2 losses are not mentioned/considered.	Permanence and CO2 losses are not mentioned/considered.	Permanence and CO2 losses are not mentioned/considered.	Permanence and CO2 losses are not mentioned/considered.	Permanence and CO2 losses are not mentioned/considered.	Permanence and CO2 losses are not mentioned/considered.	Permanence and CO2 losses are not mentioned/considered.	Permanence and CO2 losses are not mentioned/considered.	Permanence and CO2 losses are not mentioned/considered.	Permanence and CO2 losses are not mentioned/considered.	Permanence and CO2 losses are not mentioned/considered.	Permanence and CO2 losses are not mentioned/considered.	Permanence and CO2 losses are not mentioned/considered.	Assuming CO2 is permanently stored	Permanence and CO2 losses are not mentioned/considered.	Permanence and CO2 losses are not mentioned/considered.	Assuming CO2 is permanently stored	Assuming CO2 is permanently stored	Assuming CO2 is permanently stored with an assumed long-term CO2 loss rate	Assuming a 1% leakage rate of long-term carbon storage	Permanence and CO2 losses are not mentioned/considered.	Most studies have not mentioned the permanence and CO2 loss from geological storage of CO2. Three studies assumed permanent CO2 storage without loss. Only 4 studies considered CO2 losses at around 1% loss rate.
Multi-functionality	Not mentioned/considered	Not mentioned/considered	Not mentioned/considered	Not mentioned/considered	Not mentioned/considered	Not mentioned/considered	Method: Substitution/System expansion; Co-products: electricity; Substituting EU-average electricity mix with excessive electricity.	Economic allocation was used for upstream biomass feedstock acquisition. All the impacts from bioethanol production were allocated to the bioethanol.	Method: Substitution/System expansion; Co-products: gaseous by-products and electricity; Substituting fossil fuels with gaseous by-products and bio-electricity.	No multi-functionality was considered due to one product.	No multi-functionality was considered due to one product.	No allocation given the functional unit based on areas of land	Method: No allocation for the CCS scenario, substitution/system expansion for the non-CCS scenario; Co-products: surplus electricity for the non-CCS scenario; Substituting grid electricity with surplus electricity from biorefinery.	Not mentioned/considered	Method: Substitution/System expansion; Co-products: RNG and electricity; Substituting fossil fuels with biobased RNG and electricity.	No allocation as the functional unit is based on biomass inputs, although multiple products are produced.	Method: No allocation; Lignin and vinasse are by-products of ethanol production but vinasse is further treated by anaerobic digestion, and biogas is combusted together for lignin for heat and power generation.	Not mentioned/considered	Method: Energy-based allocation when more than one type of energy is produced in the CHP scenario.	Not mentioned/considered	Method: Both energy allocation and system expansion are used; Co-products: Diesel, gasoline, syngas, and electricity.	Method: Substitution/System expansion; Co-products: Bioelectricity and distillers’ grains and solubles (DGS). DGS is substituted with ethanol with an emission factor of 0.0033 kg C-equivalent per MJ of ethanol produced. Bioelectricity is substituted with grid electricity for each location.	Avoid allocation by dividing the system into electricity generation and methanol production.	Method: Substitution/System expansion for co-product electricity for the functional unit of 1t CO2 sequestered; no allocation is considered for the functional unit of 1 MWh of electricity produced. Co-products: Electricity and CO2 are the two products of the BECCS system.	Method: Substitution/System expansion for Co-products include electricity, biochar, and hydrogen sulfide. Substitution of grid electricity production mix in the western U.S.	Method: Substitution/System expansion is used for electricity production, heat production, biomass use, carbon sequestration (Biochar and BECCS only), and biochar use (Biochar system only). For biomass use, the reference activity is leaving the biomass in the forest instead of harvesting and removal. For electricity, the reference is electricity produced from natural gas, wind power, and coal. Fo…	Method: Not mentioned/considered. Co-product: This paper considered hydrogen as a co-product for a functional unit of 1 t of CO2 removed.	Method: Substitution/System expansion is used for co-product electricity.	12 studies considered multi-functionality using the system expansion/substitution method (10 studies) and energy allocation method (2 studies). Specifically, among 12 BECCS power plant studies, 2 studies reported CO2 as the main product and electricity/heat as a co-product and used the substitution method to account for the offset credit of electricity/heat, while 1 study used the energy allocati…
Negative Emissions*	A	A	A	A	A	A	A, B: avoided emissions due to substitution of EU-average electricity mix with excessive electricity exported to the grid	A	A, B: avoided emissions due to displacement of fossil fuel and conventional electricity with gaseous by-products and bio-electricity.	A, B: avoided emissions due to displacement of conventional gasoline, diesel, and US mix grid electricity on a 1:1 energy basis with biofuel	A, B: avoided emissions due to substitution of gasoline with bioethanol and substituting coal-based electricity with bioelectricity.	A	A, B: avoided emissions due to substitution of grid electricity with bioelectricity for the non-CCS scenario.	A	A, B: avoided emissions due to substituting diesel and electricity mix with by-products RNG and electricity, respectively.	A	A	A	A	A	A, B: avoided emissions due to substituting grid electricity with surplus electricity generated and substituting diesel and gasoline with their fossil alternatives.	A, B: avoided emissions due to substituting grid electricity with surplus electricity generated and substituting DGS with ethanol. C: Co-benefits from ecosystem carbon credit as a result of increased soil organic carbon content when transferring set-aside land to miscanthus and switchgrass cultivations.	A	A and B: avoided emissions due to substituting electricity from the Malaysian grid, coal, natural gas, and biomass with surplus electricity generated.	A and B: avoided emissions due to substituting grid electricity mix in the western U.S. with surplus electricity generated.	A, and B: avoided emissions due to substituting conventional electricity and heat with bio-electricity.	A	A, and B: avoided emissions due to substitution of conventional electricity and heat with bio-electricity.	Carbon removal is the main type of negative emissions considered in all studies. 10 studies considered avoided emissions due to substitutions of fossil fuel/energy with co-products. 2 studies considered avoided emissions due to credits for replacing fossil-based products. Only one study accounts for the co-benefits from ecosystem carbon credit as a result of increased soil organic carbon content …
Direct Land Use Change	Converting cropland, marginal cropland, grassland, or forest to biomass production. Conversion emission factors in t CO2/ha are used to account for LUC effects.	Not considered	Not considered	Not considered	Not considered	Not considered	Not considered	Not considered	Not considered	Considered land use change from pasture, cropland, and secondary forest to switchgrass cultivation for the biofuel BECCS scenario and to native forest and grassland restoration for the restoration scenario.	Not considered	Considered land use change from abandoned cropland, and managed and degraded forest land to energy crop cultivations for biofuel or electricity production.	Considered land use change from grassland to energy crop cultivations for biofuel production.	Not considered	Not considered	Not considered	Not considered	The effect of LUC (from marginal land to miscanthus cultivation land) on the environment was considered.	Not considered	Not considered	Not considered	Land use changes from mixed grasslands to switchgrass and miscanthus cultivation were considered. Opportunity costs caused by these land use changes were accounted for by calculating the lost potential of GHG mitigation from the displaced system relative to mixed grasslands.	Not considered	Not considered	Not considered	Not considered	Not considered	Not considered	6 studies considered direct land use change effects in BECCS studies.
Indirect Land Use Change	An ILUC conversion factor in t CO2 was used for converting part of managed cropland or grassland to biomass production. ILUC was assumed to be zero when converting an unallocated land to any activity.	Not considered	Not considered	Not considered	Not considered	Not considered	Not considered	Not considered	Not considered	Didn't include the impacts of ILUC in their GHG balance accounting directly. However, they discussed the effects of ILUC on total GHG mitigation potential based on literature estimates.	Not considered	Not considered	Not considered	Not considered	Not considered	Not considered	Not considered	Not considered	Not considered	Not considered	Not considered	Not considered	Not considered	Not considered	Not considered	Not considered	Not considered	Not considered	2 studies considered indirect land use change effects in BECCS studies.
Uncertainty Sources and Methods	Source: ILUC, LUC, yield, electricity footprint, biomass carbon content, and biomass moisture content; Method: Sensitivity analysis	Not considered	Source: Coal mining&washing, CO2 storage, CO2 compression and transport, and coal transport; Method: Sensitivity analysis	Source: carbon capture rate; Method: scenario analysis	Source: biomass-coal firing ratio; Method: scenario analysis	Source: Co-firing ratio; Method: Sensitivity analysis	Not considered	Not considered	Source: hydrothermal reaction temperatures; Method: scenario analysis	Source: crop yield; Method: scenario analysis	Not considered	Source: Crop yield improvement, electricity conversion efficiency, and increased land use change from arable land to energy crop cultivation; Method: Sensitivity analysis	Source: effects of the electricity fuel mix on GHG emission factors; Method: Sensitivity analysis	Not considered	Method: Uncertainty analysis for the life-cycle GHG emissions, with ± 10% variation in each input parameter.	Source: reaction temperatures; Method: scenario analysis	Method: Sensitivity analysis	Method: Monte Carlo analysis	Source: variation of steam requirements in the desorption column; Method: alternative operation analysis	Source: Lower gasifier thermal efficiency; Method: Sensitivity analysis	Method: Monte Carlo analysis	Source: parameters and weather conditions. Method: Error propagation equations described in the 2006 IPCC guidelines.	Not considered	Source: biomass transport distance, NOx emissions limits, heat consumption for monoethanolamine regeneration and electricity needed for CO2 transport; Method: Sensitivity analysis	Source: electricity self-sufficient rate; Method: scenario analysis.	Source: Biochar decay, Biochar yield, Carbon capture percentage, CCS electricity efficiency, CCS heat efficiency, CO2 long-term storage losses, CO2 pipeline losses, Electricity for CO2 discharge from ship, Electricity for CO2 liquefaction, Electricity for CO2 loading to ship, Electricity for CO2 storage, LHV woodchips (dry weight), Power efficiency, Pyrolysis power-to-heat ratio, Thermal efficien…	Not considered	Not considered	20 studies considered uncertainties. The sources of uncertainties cover all life cycle stages, including feedstock chain, conversion/biorefinery, and CCS. For the feedstock chain, the main uncertainty sources are feedstock property and biomass yield. For conversion/biorefinery, conversion efficiency, and various parameters are the main uncertainty. For the CCS phase, CO2 capture rate and transpor…
Result ranges	Unable to extract	Net GWP100: −1.81 to −0.66 kg CO2e/kWh.	GWP100 for embodied GHG emissions: 150 to 210 kg CO2/MWh.	Net CO2 removal: 0.5 to 1 t CO2/MWh.	Net GWP100: −0.75 to 0.2 kg CO2e/kWh depending on biomass co-firing ratio.	Net GWP100: −877 to 22 kg CO2e/MWh depending on biomass co-firing ratio.	Net GWP100: 0.02 to 0.04 kg CO2e/MJ H2 for natural gas−derived H2, −0.15 to −0.05 kg CO2e/MJ H2 for biomethane−derived H2.	Net GWP100: −0.05 to 0.26 kg CO2e/km depending on fuel mix ratio and carbon intensity of electricity mix in different countries.	Net GWP100: −1000 to 500 kg CO2e/t biomass depending on process temperature and feedstock types.	Annual average net GHG mitigation potential: 18 to 44 t CO2e/ha/yr across the first 30 years depending on land use change scenarios.	Annual net GWP100: −28 to −4 t CO2e/ha/yr for bioethanol production depending on feedstock types; −51 to −7 t CO2e/ha/yr for electricity production depending on feedstock types.	Unable to extract	Net GWP100: from −56.1 to −38.1 g CO2e/MJ biofuel with cover crop and from −159.1 to −121.4 g CO2e/MJ without cover crop.	Net GWP100: from −0.2 to 0.8 kg CO2e/kWh electricity for the Gulf of Mexico, from 0.4 to 1.6 kg CO2e/kWh electricity for the U.S. West Coast, and from 0.6 to 1.75 kg CO2e/kWh electricity for the U.S. East Coast.	Carbon footprint: from −125 to −95 g CO2e/MJ of bioethanol.	Net GWP100: from −1300 to −150 kg CO2e/t biomass for HTT depending on feedstock types, from −650 to −150 kg CO2e/t biomass for pyrolysis depending on feedstock types and temperature, from −1750 to −650 kg CO2e/t biomass for gasification depending on feedstock types and temperature, and from −1750 to −650 kg CO2e/t biomass for combustion depending on feedstock types and temperature.	Net GWP100: from −35.6 to −35.1 g CO2e/MJ of bioethanol depending on biomass yields.	Net CO2e removed: from 1.19 to 1.23 t CO2e removed/MWh electricity generated.	Net GWP100 for FU of 1 MWh electricity generated: from −2721 to −480 kg CO2e/MWh electricity generated for wheat straw to CHP with post-combustion CCS depending on different scenarios, from −3048 to −270 kg CO2e/MWh electricity generated for wood pellets to H2 with pre-combustion CCS depending on different scenarios. Net GWP100 for FU of 1 t of biomass processed: from −1050 to −775 kg CO2e/t biom…	Net carbon removal: 0.73 t C stored/MWh electricity generated.	Net GWP100: −121.83 g CO2e/MJ of SAF produced using energy allocation method, and −127.16 g CO2e/MJ of SAF produced usingsystem expansion method.	Carbon intensity: −105.6 ± 17.3 g CO2e/MJ of bioenergy produced for the negative emission scenario, −107.1 ± 21.2 g CO2e/MJ of bioenergy produced for the negative climate benefits scenario, and −47.8 ± 11.2 g CO2e/MJ of bioenergy produced for the energy security scenario.	Net GWP100: from −0.86 to −0.47 kg CO2e/kWh electricity generated depending on different techniques used; from −1.65 to −0.7 kg CO2e/kg methanol produced depending on different techniques used.	Net GWP100 for FU of 1 MWh electricity generated: from −1410 to −1270 kg CO2e/MWh electricity generated depending on different feedstock types; Net GWP100 for FU of 1 t CO2 removed: from −899 to −840 kg CO2e/t CO2 removed depending on different feedstock types.	Net GWP100: from −18.8 to −9.56 kg CO2e/kg H2 generated depending on whether electricity is self-sufficient or externally provided.	Net GWP100 for FU of 1 tonne of biomass used: from −4200 to −1200 kg CO2e/t biomass used; Net GWP100 for FU of 1 MWh of electricity generated: from −7800 to −1400 kg CO2e/MWh electricity generated; Net GWP100 for FU of 1 GJ of heat produced: from −180 to −50 kg CO2e/GJ heat produced; and Net GWP100 for FU of 1 kg of CO2 sequestered: from −1.75 to 0.15 kg CO2e/kg CO2 sequestered.	Carbon footprint for FU of 1 t CO2 stored: −884.62 kg CO2e/t CO2 stored; Carbon footprint for FU of 1 kWh H2: −0.53 kg CO2e/kWh H2 produced.	Carbon footprint for FU of 1-liter bottle of olive oil: −0.32 kg CO2e per 1-liter bottle of olive; Carbon footprint for FU of 1 kWh of electricity: −1.53 kg CO2e/kWh electricity produced.
References	Fajardy, M. and Mac Dowell, N., Can BECCS deliver sustainable and resource efficient negative emissions? Energy & Environmental Science, 2017. 10(6): p. 1389-1426.	Pour, N., Webley, P. A., and Cook, P. J., Opportunities for application of BECCS in the Australian power sector. Applied Energy, 2018. 224: p. 615-635.	Yi, Q., et al., Life cycle energy-economic-CO2 emissions evaluation of biomass/coal, with and without CO2 capture and storage, in a pulverized fuel combustion power plant in the United Kingdom. Applied Energy, 2018. 225: p. 258-272.	Cumicheo, C., Mac Dowell, N., and Shah, N., Natural gas and BECCS: A comparative analysis of alternative configurations for negative emissions power generation. International Journal of Greenhouse Gas Control, 2019. 90: p. 102798.	Lu, X., et al., Gasification of coal and biomass as a net carbon-negative power source for environment-friendly electricity generation in China. Proceedings of the National Academy of Sciences, 2019. 116(17): p. 8206-8213.	Yang, B., et al., Life cycle environmental impact assessment of fuel mix-based biomass co-firing plants with CO2 capture and storage. Applied Energy, 2019. 252: p. 113483.	Antonini, C., et al., Hydrogen production from natural gas and biomethane with carbon capture and storage – A techno-environmental analysis. Sustainable Energy & Fuels, 2020. 4(6): p. 2967-2986.	Bello, S., et al., BECCS based on bioethanol from wood residues: Potential towards a carbon-negative transport and side-effects. Applied Energy, 2020. 279: p. 115884.	Cheng, F., Porter, M. D., and Colosi, L. M., Is hydrothermal treatment coupled with carbon capture and storage an energy-producing negative emissions technology? Energy Conversion and Management, 2020. 203: p. 112252.	Field, J. L., et al., Robust paths to net greenhouse gas mitigation and negative emissions via advanced biofuels. Proceedings of the National Academy of Sciences, 2020. 117(36): p. 21968-21977.	Gelfand, I., et al., Empirical Evidence for the Potential Climate Benefits of Decarbonizing Light Vehicle Transport in the U.S. with Bioenergy from Purpose-Grown Biomass with and without BECCS. Environmental Science & Technology, 2020. 54(5): p. 2961-2974.	Hanssen, S. V., et al., The climate change mitigation potential of bioenergy with carbon capture and storage. Nature Climate Change, 2020. 10(11): p. 1023-1029.	Kim, S., et al., Carbon-Negative Biofuel Production. Environmental Science & Technology, 2020. 54(17): p. 10797-10807.	Melara, A. J., Singh, U., and Colosi, L. M., Is aquatic bioenergy with carbon capture and storage a sustainable negative emission technology? Insights from a spatially explicit environmental life-cycle assessment. Energy Conversion and Management, 2020. 224: p. 113300.	Yang, M., et al., Cost and Life-Cycle Greenhouse Gas Implications of Integrating Biogas Upgrading and Carbon Capture Technologies in Cellulosic Biorefineries. Environmental Science & Technology, 2020. 54(20): p. 12810-12819.	Cheng, F., Small, A. A., and Colosi, L. M., The levelized cost of negative CO2 emissions from thermochemical conversion of biomass coupled with carbon capture and storage. Energy Conversion and Management, 2021. 237: p. 114115.	Lask, J., et al., Lignocellulosic ethanol production combined with CCS—A study of GHG reductions and potential environmental trade-offs. GCB Bioenergy, 2021. 13(2): p. 336-347.	Negri, V., et al., Life cycle optimization of BECCS supply chains in the European Union. Applied Energy, 2021. 298: p. 117252.	Almena, A., et al., Carbon dioxide removal potential from decentralised bioenergy with carbon capture and storage (BECCS) and the relevance of operational choices. Biomass and Bioenergy, 2022. 159: p. 106406.	Briones-Hidrovo, A., et al., Assessing a bio-energy system with carbon capture and storage (BECCS) through dynamic life cycle assessment and land-water-energy nexus. Energy Conversion and Management, 2022. 268: p. 116014.	Fernanda Rojas Michaga, M., et al., Bioenergy with carbon capture and storage (BECCS) potential in jet fuel production from forestry residues: A combined Techno-Economic and Life Cycle Assessment approach. Energy Conversion and Management, 2022. 255: p. 115346.	Blanc-Betes, E., et al., Climate vs Energy Security: Quantifying the Trade-offs of BECCS Deployment and Overcoming Opportunity Costs on Set-Aside Land. Environmental Science & Technology, 2023. 57(48): p. 19732-19748.	Pratama, M. R., Muthia, R., and Purwanto, W. W., Techno-economic and life cycle assessment of the integration of bioenergy with carbon capture and storage in the polygeneration system (BECCS-PS) for producing green electricity and methanol. Carbon Neutrality, 2023. 2(1): p. 26.	Saharudin, D. M., Jeswani, H. K., and Azapagic, A., Bioenergy with carbon capture and storage (BECSS): Life cycle environmental and economic assessment of electricity generated from palm oil wastes. Applied Energy, 2023. 349: p. 121506.	Wu, N., Lan, K., and Yao, Y., An integrated techno-economic and environmental assessment for carbon capture in hydrogen production by biomass gasification. Resources, Conservation and Recycling, 2023. 188: p. 106693.	Zakrisson, L., Azzi, E. S., and Sundberg, C., Climate impact of bioenergy with or without carbon dioxide removal: influence of functional unit and parameter variability. The International Journal of Life Cycle Assessment, 2023. 28(7): p. 907-923.	Full, J., et al., Carbon-negative hydrogen production (HyBECCS): An exemplary techno-economic and environmental assessment. International Journal of Hydrogen Energy, 2024. 52: p. 594-609.	Galán-Martín, Á., Contreras, M. d. M., and Castro, E., Carbon-negative products to engage society in climate action: The life cycle of olive oil. Sustainable Production and Consumption, 2024. 47: p. 516-527.
*Negative emissions: A. Carbon removal; B. Avoided emissions due to material/energy substitution; C. Avoided emissions due to co-benefits

## Sheet: Biochar Protocol
Carbon Registry	Verra	Puro.earth	Climate Action Reserve (CAR)
Version and Time	VM0044 Version 1.1. July 5, 2023	Edition 2022 V3. Feb 1, 2024	Protocol Version 1.0. March 19, 2024 , for U.S. and Canada biochar
References	https://verra.org/methodologies/vm0044-methodology-for-biochar-utilization-in-soil-and-non-soil-applications/	https://7518557.fs1.hubspotusercontent-na1.net/hubfs/7518557/Supplier%20Documents/Puro.earth%20Biochar%20Methodology.pdf	https://www.climateactionreserve.org/how/protocols/ncs/biochar/
Functional unit	1 project each year	1 project of biochar production activity over a given reporting period	1 project for the reporting period
System boundary	Waste biomass sourcing, production stage, and biochar application, which are similar to the cradle-to-grave system boundary defined in LCA studies.	Cradle-to-grave, including raw material extraction, biomass transportation and conversion to biochar, biochar distribution, and biochar end-use.	Feedstock production, processing and transportation, biochar production and processing, transportation, and end use, which are similar to cradle-to-grave system boundary defined in LCA studies
Impact indicators	Net GHG emission reductions and removals per year reported in tonnes of CO2e using GWP100	Net carbon sequestration is reported in tonnes of CO2e, which is calculated as the total CO2 sequestrated over a 100-year deducted by the life cycle GHG emissions from activities within the system boundary.	Net carbon removal reported in tonnes of CO2e using GWP100 Environmental and social safeguards are mentioned.
GHG emission types and emission factor system boundary	Specified inclusion and exclusion of CO2, CH4, and N2O in the baseline and project by emission sources. Do not specify the system boundary of emission factors	Not specified	Specified inclusion and exclusion of CO2, CH4, and N2O in the baseline and project by emission sources. Do not specify the system boundary of emission factors
Baseline	The default baseline emission avoidance is zero, but could be non-zero when considering the baseline of waste biomass left to decay or combusted for other purposes. The baseline only considers CO2.	The default baseline is zero emission. Non-zero baseline claims can be submitted with sufficient scientific demonstration.	The default baseline is zero emission.
Additionality	Need to be a regulatory surplus. An activity penetration method is used for additionality demonstration where the total waste biomass converted to biochar is less than 5% of the total waste biomass available worldwide.	Full financials and counterfactual analysis based on baselines are needed. The project is not required by existing laws, regulations, or other binding obligations.	Need to satisfy the performance standard test and the legal requirement test. The performance standard test sets thresholds for biomass acquisition, biochar production, and application, such as only using waste/by-product biomass or purpose-grown biomass from marginal lands or reclaimed mining sites without little or no ecosystem carbon loss. The legal requirement test requires the biochar produc…
Timing	Carbon credits are calculated each year, but 100 years is used for calculating biochar decay and permanence.	100 years	Depending on the reporting period, but 100 years is used for calculating biochar decay and permanence.
Permanence	Considered in organic carbon content calculation of biochar using the permanence adjustment factors from IPCC (2019) and Woof et al. Default values are given for different temperature without parameterization.	Considered in the biochar carbon storage calculation based on Woof et al. The method uses the permanence factor parameterized by the molar H/Corg ratio at various soil temperatures.	Considered in carbon removals calculation based on Woof et al. The method uses the permanence factor parameterized by the molar H/Corg ratio at various soil temperatures.
Multi-functionality	Not mentioned.	Energy allocation for co-products with high values or large shares of the initial biomass energy content. No allocation for trivial co-products (considered as burden-free). Not mention allocation issues related to biomass feedstocks.	Energy allocation for biochar/bioenergy production. Not mention allocation issues related to biomass feedstocks.
Negative Emissions	Carbon removed from the atmosphere and stored in biochar and baseline emission avoidance.	Carbon removed from the atmosphere and stored in biochar	Carbon removed from the atmosphere and stored in biochar and baseline emission avoidance.
Use of LCA methodology and/or data	Use the life cycle concept.	Use LCA principles and terminologies following ISO 14040/44 LCA standards.	Not mentioned.
Direct land use change (DLUC)	It is not mentioned, but the protocol requires conditions such as requiring documentation for agricultural waste biomass do not lead to a decline in soil carbon stocks or reduction in crop productivity, with no more than 50% of total residues to be collected when documentation is not available. Wood-based feedstock must come from sources that do not lead to deforestation or degradation.	Default to 0 in many cases with justification. This could include emissions at the site of biomass cultivation due to changes in land cover or management. Provide a list of biomass candidates, including sustainably sourced biomass or waste biomass, e.g., invasive species, timber damaged by natural disasters, or agricultural waste with 30% of residues left on the field.	Limit DLUC by requiring no ecosystem carbon loss for waste biomass feedstock.
Indirect land use change (ILUC) and other leakages	Limit ILUC by not allowing for dedicated, purposely grown biomass	Limit ILUC by not allowing for dedicated biomass on the eligible biomass list	Limit ILUC by limiting purpose-grown biomass from marginal lands or reclaimed mining sites. Limit the indirect effects of bioenergy production by requiring the demonstration of bioenergy production that is not affected by biochar production.
Environmental and Social Safeguard	Eliminate technologies and feedstocks that lead to health and safety issues, unwanted environmental emissions, and contamination risk in soils. No details on specific environmental concerns.	Environmental impact assessment, environmental permit. Require documentation on Environmental and Social Safeguards.	Provides organic contaminant concentration limits and conditions for testing, urges project developers to describe any significant impacts on other environmental issues such as air and water quality,
Uncertainty	Uncertainty not mentioned but have QA/QC procedure for main data and parameter monitored	Not mentioned	Specifies confidence intervals of data from sampling and lab analysis

## Sheet: Biochar LCA
	Roberts et al	Sparrevik et al	Peters	Ahmadi Moghaddam et al	Azzi et al	Mohammadi et al	Thers et al	Cheng et al	Brassard et al	Lan et al	Papageorgiou et al	Yang et al	Yang et al	Bergman et al	Huang et al	Løvenskiold et al	Matuštík et al	Sun et al	Tisserant et al	Xia et al	Xia et al	Zakrisson et al	Hosseinian et al	Rydgård et al	Su et al	Tang et al	Summary (26 studies reviewed)
Year	2010	2014	2015	2019	2019	2019	2019	2020	2021	2021	2021	2021	2021	2022	2022	2022	2022	2022	2022	2023a	2023b	2023	2024	2024	2024	2024	2010-2024
Country/Region	USA	Indonesia	Spain	Southern Sweden	Sweden	Sweden	Denmark	USA	France	USA	Sweden	China	China	USA	Canada	Global	Czech Republic	China	Norway	China	China	Not mentioned	Sweden	Sweden	China	UK	Most are regional studies. Only one global study.
Functional unit	The management of 1 tonne of dry biomass, the impacts were calculated per ha basis then back-calculated the impacts for the FU.	An average village household utilizing available cocoa waste	1 ha of agricultural area, used for one year	Two different functional units (FU) were used: (1) a FU of hectares (ha) of land per year and (2) a FU of energy content of the biomethane in the delivered product (GJ)	The use of 1 tonne (dry weight) of woodchips acquired on the global market, the impacts were calculated based on the total cropland area then back-calculated the impacts for the FU.	1 tonne of dry matter biosludge, the impacts were calculated based on the total annual pyrolysis plant capacity then back-calculated the impacts for the FU.	1 Mg dry seed of winter oilseed rape	1 metric tonne of feedstock on DW basis, the impacts were calculated based on the total annual pyrolysis plant capacity then back-calculated the impacts for the FU.	The management of 1000 kg of dry biomass, the impacts were calculated based on the total annual pyrolysis plant capacity then back-calculated the impacts for the FU.	1 MJ of biofuel produced	The functional unit was set to 1 year of operation of the pyrolysis plant (800 kg h−1 dry wood, 1250 t yr−1 biochar).	1 metric ton of crop residues dry base, the impacts were calculated for the total cropland area then back-calculated the impacts per FU.	1 MJ of energy output (including electricity, syngas, and bio-oil) from the poly-generation plant.	1 metric ton of biochar produced.	1000 kg of dried sludge with a moisture content of 10 wt% entering the pyrolysis reactor, the impacts were calculated based on the total annual pyrolysis plant capacity then back-calculated the impacts for the FU.	1 ha of dedicated cropland.	1 metric tonne of biochar, 1MWh of electricity sold to the grid, 1 MWh of sold heat; and 1 metric tonne of waste pallets processed.	the treatment of 1 tonne of dry sewage sludge, the impacts were calculated based on the total annual pyrolysis plant capacity then back-calculated the impacts for the FU.	The management of one hectare of land producing barley over the period of one year. (also considered 1 kg of barley, 1 kg of biochar, and 1 kg of feedstock as FUs in their SI)	The management of one hectare of land producing rice, corn, or wheat over the period of one year.	1 metric ton of biochar applied	1 tonne of biomass used; 1 MWh of electricity generated; 1 GJ of heat produced; and 1 kg of CO2 sequestered	1 ton of dewatered sewage sludge (1 t-DM)	1000 kg of dewatered sewage sludge (1 t-DM), the impacts were calculated per ha basis then back-calculated the impacts per FU.	1 t of the feedstock, the impacts were calculated based on the total annual pyrolysis plant capacity then back-calculated the impacts for the FU.	Total areas of wheat cultivation in the study regions.	11 studies used unit dry feedstock as FUs, 5 studies used managed land areas as FUs, 3 studies used unit mass of biochar produced as FUs, 2 studies used 1 MJ of bioenergy output, 1 study used 1 t of agricultural crop production, 1 study used average village household waste utilization, and 3 studies used multiple FUs including 1 t of biomass used, 1 MWh of electricity or heat produced, 1 GJ of bi…
System boundary	Cradle-to-grave; Including biomass production/collection, road transport of biomass to the biomass conversion plant, operations in biomass conversion plants, handling and transport of biochar, and biochar soil application.	Cradle-to-grave; Including feedstock collection, transportation, biochar production, and biochar soil application/biochar burning.	Cradle-to-grave; Including all processes from agricultural production to the final product substitution.	Cradle-to-grave; Including agricultural operations, road transport of biomass to the conversion plant, operations in conversion plants, handling and transport of by-products (digestate/biochar), biochar/digestate soil application, and SOC change.	Cradle-to-grave; Including all processes from woodchip production and supply to biomass conversion to biochar, CHP, and biochar application as feed and manure additive.	Cradle-to-grave; Including all processes from biosludge collection and preprocessing to biochar application of soil amendment.	Cradle-to-grave; Including all processes from crop cultivation to biochar application of soil amendment.	Cradle-to-grave; Including biomass production and harvesting, preprocessing, pyrolysis, utilization of gas and oil for heat generation, and field application of biochar.	Cradle-to-grave; Including biomass harvest, chipping, transport, storage, grinding, drying, construction and operation of the pyrolysis plant, and the use of the pyrolysis co-products.	Cradle-to-grave; Including biomass planting, logging, transport, biorefinery operation, end-product distribution, and the use of the products.	Cradle-to-grave; Including garden waste processing, transport, biorefinery operation, and biochar mixing with contaminated soil.	Cradle-to-grave; Including crop residue collection, transport, biorefinery operation, and biochar field application.	Cradle-to-grave, including crop production, collection, transport, plant construction, biorefinery operation, and biochar field application.	Cradle-to-grave; Including forest residue harvest and post-harvest logistics operations, pyrolysis operation, biochar packaging, biochar transportation, and field application.	Cradle-to-grave; Including sludge dewatering, thermal drying, pyrolysis operation, and biochar field application.	Cradle-to-grave; Including feedstock cultivation, collection, drying, biomass conversion, transport of biochar, and the use of products.	Cradle-to-grave; Including pallet collection, transport, biomass conversion, and biochar application.	Cradle-to-grave; Including sewage sludge treatment, conversion, transport, and biochar field application.	Cradle-to-grave; Including barley farm operations, forestry activities, wood chip production, biochar production, biochar fertilizer production, transport, and soil application.	Cradle-to-grave; Including agricultural activities, residue collection and transport, biochar production, and soil application.	Cradle-to-grave; Including feedstock cultivation/generation, transport of feedstock, biochar production, and soil application.	Cradle-to-grave; Including biomass production and transport, pyrolysis operation, and biochar application to soil. The effects of biochar application on soil, pre-treatment of biomass before combustion, and production of necessary infrastructure were excluded.	Cradle-to-grave; Including sewage sludge drying, pyrolysis operation, transport, storage, and biochar application to soil.	Cradle-to-grave; Including sewage sludge drying, pyrolysis operation, transport, storage, and biochar application to soil.	Cradle-to-gate (including biochar application but didn't include methanol end of life); Including agricultural production, sugar milling, feedstock processing, pyrolysis plant construction and operation, methanol production, transport, and biochar application to soil.	Cradle-to-gate; Including residue collection, transport, and pyrolysis plant operation.	24 studies used a cradle-to-grave system boundary, including feedstock production (for dedicated energy crops), feedstock collection (for crop/forestry residues and sewage sludge), feedstock transport, pretreatment (if necessary), biorefinery plant operation, product transport, and biochar application to field, including end of life (EOL). 2 studies are cradle-to-gate, 1 of which included biochar…
Impact indicators	GWP100 for net GHG emission balances	Mid-point indicators: GWP100, ozone depletion, terrestrial acidification, freshwater/marine eutrophication, human/terrestrial/freshwater/marine ecotoxicity, photochemical oxidant formation, particular matter formation, lonising radiation, land occupation, water/metal depletion. End-point: (i) climate change impacts, aggregated potential damage of GHG including human and ecosystem effects, and (ii…	GWP100 for net GHG balances, abiotic depletion (ADP), acidification (AP), and eutrophication (EP).	GWP100 for net GHG emissions	GWP100 for net GHG emissions	GWP100 for net GHG emissions, acidification potential (AP), eutrophication potential (EP), and terrestrial ecotoxicity (TE)	GWP100 for net GHG balances	GWP100 for net GHG balance and energy return on investment (EROI)	GWP100 for net GHG emissions, and other 16 impact categories.	GWP100 for net GHG balances	1) Climate change, 2) Freshwater and terrestrial acidification, 3) Freshwater eutrophication, 4) Marine eutrophication, 5) Terrestrial eutrophication, 6) Ionizing radiation, 7) Ozone layer depletion, 8) Photochemical ozone creation, 9) Respiratory effects, inorganics, 10) Fossils, 11) Land use, and 12) Minerals and metals.	GWP100 for net GHG balance, abiotic depletion potential (ADP), acidification potential (AP), eutrophication potential (EP), zone layer depletion potential (ODP), photochemical ozone creation potential (POCP), potential toxicity to human, restrict ecotoxicity potential (TETP), freshwater aquatic ecotoxicity potential (FAETP), and marine aquatic ecotoxicity potential (MAETP).	GWP100 for net GHG emissions.	Global warming (GW) for net GHG balances.	Global warming (GW) for net GHG balance and 16 other midpoint impact categories using ReCiPe 2016.	GWP100 for net GHG emissions.	GWP100 for net GHG emissions, Global Temperature change Potential (GTP), and 17 other midpoint impact categories using ReCiPe 2016.	GWP100 for net GHG balances.	GWP20, GWP100, GTP100 for net GHG balance, stratospheric ozone depletion, ozone formation (human health), fine particulate matter formation, terrestrial acidification, and terrestrial ecotoxicity.	GWP100 for net GHG emissions.	GWP100 for net GHG emissions.	GWP100 for net CO2e removal	18 impact categories using RECiPe-midpoint method.	13 ReCiPe 2016 midpoint categories.	GWP100 for net GHG emissions.	GWP100 for net GHG emissions.	All studies used GWP100 as an indicator to investigate the climate impact, quantifying the net CO2e removal of biochar production and application, although different terms, such as net GHG emissions, GHG mitigation, and GHG balances, are used. Twelve studies also quantified other mid-point environmental impacts using different LCIA methods. One study used end-point impact indicators.
Baseline (counterfactual scenario)	Biochar is used as fuel rather than as soil amendment.	Wood is used for cooking on traditional stoves, and biochar is not used in agriculture.	Heat generation via direct combustion of biomass	Biomethane production using maize with digestate production and application to soil.	Direct combustion of woodchips to produce power or CHP.	Landfill of biosludge	Oilseed rape cultivation without biochar production.	Not considered/mentioned.	Forest residues are left on sites to decay in forests.	Not considered/mentioned.	Garden waste direct combustion.	Not considered/mentioned.	Not considered/mentioned.	Not considered/mentioned.	Not considered/mentioned.	Natural regrowth	Alternative pallet disposal systems, which are waste incineration and landfilling.	Disposal of sewage sludge without converting to biochar.	Grain production in Norway with residue left on the field and without biochar production and application.	Crop production in China with 44% of residues retained in the field without biochar production and application.	Not considered/mentioned.	Biomass decay in forest (no harvesting)	Sewage sludge directly spreading on land or first composting then spreading.	The current common practice for sludge management and field application.	Bagasse direct combustion for power generation.	Not considered/mentioned.	9 (5 for crop/forestry residues and 4 for other wastes) studies considered feedstock left on the field as the baseline. 7 studies considered feedstock alternative use for bioenergy production as the baseline. 1 study considered biochar alternative use as bioenergy instead of soil amendment as baseline and 1 study used natural regrowth as the baseline. The rest 8 studies didn't consider baseline.
Timing	Only mention the biochar carbon stability time.	Not mentioned/considered.	Only mention the biochar carbon stability time.	44 years, considered time-dependent crop cultivation and SOC dynamic.	Only mention the biochar carbon stability time.	Not mentioned/considered.	Only mention the biochar carbon stability time.	Only mention the biochar carbon stability time.	Only mention the biochar carbon stability time.	100 years using discounted GWP method, and time-based biochar decay function	100 years, considered dynamic leaching of substance in landfill	Not considered/mentioned.	30 years with time-varying biomass availability	Only mention the biochar carbon stability time.	Only mention the biochar carbon stability time.	By 2100, using future climate change scenarios.	100 years, using a time-dependent function for biochar decay and biogenic carbon emission.	Only mention the biochar carbon stability time.	Only mention the biochar carbon stability time.	Not considered/mentioned.	Not considered/mentioned.	Only mention the biochar carbon stability time.	Not considered/mentioned.	100 years using weather data for the simulation of crop production after biochar application.	Not considered/mentioned.	Not considered/mentioned.	7 studies considered timing ranging from 30 to 100 years using time-dependent biochar decay function (used in 2 studies), discounted GWP100, dynamic crop cultivation, SOC change, or future climate scenarios. 11 studies mentioned the biochar carbon stability time in texts (usually 100 years) without including it in their modeling. The rest 8 studies didn't consider timing.
Permanence	Assuming 80% of the C in the biochar is stable for 1000 years. The remaining 20% of the C is released into the atmosphere within the first few years of application.	Assuming 80% of the C in the biochar is stable carbon in the soil after application.	Five types of biochar with an average lifetime of 15 years, 300 years, 500 years, 1000 years, and 10000 years were considered. In the base case, assuming the biochar has an average lifetime of 1000 years, with 90% of the carbon stable after 100 years.	Not mentioned.	Assuming about 123 kg CO2 per tonne of woodchips are released from biochar decay in the first 100 years.	Assuming 80% of carbon in biochar is stable.	Assuming 94% of the biochar carbon is stable for 200 years for biochar produced at 400°C, and 97% of the biochar carbon is stable for 500 years for biochar produced at 800 °C.	Assuming the fraction of stable carbon in biochar is 0.65, 0.8, and 0.89 over 100 years for biochar produced at 400°C, 550°C, and 700°C, respectively.	Assuming the fraction of stable biochar C remaining after 100 years is 80%.	Assuming 93.5% of carbon remains in biochar after 30 years.	Assuming the fraction of stable biochar C in soil for the first 100 years is 80%.	Assuming the fraction of stable biochar C is 64.83%.	Assuming the fraction of stable biochar C ranges from 60 to 80% over 100 years.	Assuming 80.5% of the biochar carbon remains stable after 100 years of land application.	Assuming that 50% and 30% of the biochar carbon are retained in the soil after 100 years of land application.	Assuming 70% of the biochar carbon remains stable after land application.	Assuming 75% of the biochar carbon remains stable after 100 years of land application.	Assumed about 71% of the biochar carbon is stable in soil after 100 years of land application.	Assuming 74% of the biochar carbon remains stable after 100 years of land application.	Not considered/mentioned.	Not considered/mentioned.	Assuming 95% of the biochar carbon remains stable after 100 years of land application.	Not considered/mentioned.	Assuming a certain fraction of biochar carbon remains stable after 100 years.	Not considered/mentioned.	Not considered/mentioned.	15 studies assumed a certain fraction (30%-95%) of biochar carbon remains stable after at least 100 years, depending on the pyrolysis temperature. 1 study assumed a 93.5% of biochar carbon remains stable after 30 years. 4 studies assumed a certain fraction (65%-80%) of biochar carbon remains long-term stable without stating a time. 6 studies didn't mention the permanence. 2 studies used decay fun…
Multi-functionality	Method: substitution/system expansion. Co-products: syngas from slow pyrolysis; Substituting natural gas with syngas.	Method: substitution/system expansion. Co-products: biochar briquettes for fuel-efficient stoves to replace collected firewood used in a traditional stove	Method: substitution/system expansion. For energy application, biochar is used to substitute fossil coal, natural gas or charcoal.	Method: The energy allocation method is used to allocate climate impact to the main product biomethane and co-product heat for the FU of 1 ha of land/year, biochar is returned to the soil thus no allocation to biochar; Substitution/system expansion is used for the FU of 1 GJ of biomethane produced when biochar is used as a fuel. Heat is used to substitute natural gas and biochar is used to substi…	Method: substitution/system expansion. Co-products: electricity and heat; Substituting produced electricity and heat with natural gas-derived electricity and heat or with future mix of electricity and heat of Stockholm in year 2020, 2030, and 2040.	Method: substitution/system expansion. Co-products: syngas from pyrolysis; Substituting liquefied petroleum gas with syngas.	Method: substitution/system expansion. Co-products: syngas and bio-oil from pyrolysis; Substituting Danish average marginal electricity supply with electricity produced using syngas and bio-oil.	Method: substitution/system expansion. Co-products: biochar, syngas, and bio-oil from pyrolysis; Substituting heat produced by natural gas with heat produced using syngas and bio-oil. Substituting N fertilizer with biochar.	Method: substitution/system expansion. Co-products: non-condensable gases, bio-oil, and wood vinegar from pyrolysis; Substituting heat produced by natural gas with the heat produced using non-condensable gases. Substituting heat produced using woodchips with the heat produced using bio-oil. Substituting fungicide with wood vinegar.	Method: substitution/system expansion. Co-products: electricity from the CHP plant. The surplus electricity is assumed to displace the U.S. average electricity mix.	Method: substitution/system expansion. Co-products: heat from syngas combustion and remediated soil. The surplus heat is assumed to displace the heat generated from the woodchip combustion. The remediated soil is assumed to displace new backfill material.	Method: substitution/system expansion. Co-products: electricity from syngas and bio-oil combustion. Substituting coal-fired electricity with electricity generated from syngas and bio-oil.	Method: substitution/system expansion. Co-products: electricity, syngas, and bio-oil. Substituting natural gas with syngas. Substituting electricity generated by natural gas with electricity generated by syngas. Substituting coal tar in chemical raw materials with bio-oil.	Biochar is assumed to be the only product thus no multifunctionality was considered.	Method: substitution/system expansion. Co-products: tar from slow pyrolysis and bio-oil from fast pyrolysis. Substituting similar fossil-based products with tar and bio-oil.	Method: substitution/system expansion. Co-products: electricity and heat produced by syngas and bio-oil from pyrolysis; The electricity replaces the grid electricity mix (with the carbon intensity specific of each SSP-RCP scenario in 2050), and the heat is assumed to replace heat from natural gas.	Method: substitution/system expansion. Co-products: electricity and heat produced by syngas and bio-oil from pyrolysis; Substituting electricity grid mix in the Czech Republic and biomass combustion heat.	By-products such as tar and syngas are used for energy recovery. No allocation was needed.	Method: substitution/system expansion. Co-products: electricity and heat produced by syngas and bio-oil from pyrolysis; Surplus energy produced in a CHP burning co-products is assumed to displace electricity from the grid and heat from natural gas.	Method: substitution/system expansion. Co-products: electricity produced by syngas and bio-oil from pyrolysis; Surplus energy produced by burning co-products is assumed to displace electricity from the grid in China.	Method: substitution/system expansion. Co-products: syngas and bio-oil from pyrolysis; The biogas and bio-oil from biochar production are assumed to replace coke oven gas and coal tar.	Method: substitution/system expansion. Co-products: biochar, electricity, heat, and CO2, depending on the FU. Biochar was assumed to be used to replace conventional landscaping soil. For electricity, substitute electricity production from natural gas, wind power, and coal. For heat, substitute heat production from natural gas, oil, and wood chip combustion.	Method: substitution/system expansion. Co-products: electricity and heat produced by syngas combustion from pyrolysis; Surplus electricity and heat produced by burning co-products is assumed to displace conventional electricity and heat in Sweden.	Not considered/mentioned.	Not considered/mentioned.	Method: substitution/system expansion. Co-products: syngas and bio-oil from pyrolysis; The bio-oil from biochar production is assumed to replace fossil fuels. Syngas is assumed for energy recovery.	21 studies used system expansion/substitution methods for multifunctionality and 1 study used both energy allocation and substitution methods for different FUs. Among the 21 studies, 16 studies considered biochar as the main product for soil application, the co-products are usually syngas and bio-oil from pyrolysis used to produce heat and power to substitute conventionally produced heat and powe…
Negative Emissions	A: biochar as stable carbon; B: avoided GHG emissions from substituting natural gas with syngas; C: avoided soil N2O emissions and fertilizer production emissions due to the co-benefits of biochar application to soil.	B: replacing firewood with biochar for burning resulting in reduced air emissions and reduced time spent on wood collection.	A: biochar as stable carbon; B: avoided GHG emissions from substituting natural gas/coal/charcoal with biochar; C: reduced soil N2O emissions, biomass yield increase, and reduced leaching.	A: biochar as stable carbon; B: avoided GHG emissions from substituting natural gas and coal with heat and biochar, respectively.	A: biochar as stable carbon; B: avoided GHG emissions from substituting electricity and heat from natural gas or future energy mix with electricity and heat from pyrolysis; C: avoided GHG emission from liming and reduced fertilizer usage as the co-benefits of biochar application, and increased carbon sequestration from increased biochar SOC change.	A: biochar as stable carbon; B: avoided GHG emissions from substituting liquefied petroleum gas with syngas from pyrolysis; C: avoided GHG emission from reduced fertilizer usage and reduced soil N2O emissions as the co-benefits of biochar application.	A: biochar as stable carbon; B: avoided GHG emissions from substituting Danish average marginal electricity supply with electricity produced using syngas and bio-oil produced from pyrolysis; C: avoided GHG emission from reduced soil N2O emissions and enhanced SOC as the co-benefits of biochar application.	A: biochar as stable carbon; B: avoided GHG emissions from substituting natural gas with syngas and bio-oil from pyrolysis for heat production, and avoided GHG emissions from substituting N fertilizer with biochar.	A: biochar as stable carbon; B: avoided GHG emissions from substituting natural gas with non-condensable gases and substituting woodchips with bio-oil, and avoided GHG emissions from substituting fungicide with wood vinegar.	A: biochar as stable carbon; B: avoided GHG emissions from substituting the U.S. grid electricity with surplus electricity generated from the CHP plant at the biorefinery.	A: biochar as stable carbon; B: avoided GHG emissions from substituting new backfill material with remediated soil generated by the mixture of biochar and contaminated soil.	A: biochar as stable carbon; B: avoided GHG emissions from substituting coal-fired electricity with electricity generated from syngas and bio-oil; C: avoided GHG emission from increased crop yield (quantified by calculating the increased CO2 sequestration in the increased crop yield ), reduced fertilizer usage, reduced soil N2O emissions, and enhanced SOC due to the co-benefits of biochar applica…	A: biochar as stable carbon; B: avoided GHG emissions through substitution of fossil fuels with pyrolysis products; C: avoided GHG emission from reduced soil N2O emissions and enhanced SOC as the co-benefits of biochar application.	A: biochar as stable carbon.	A: biochar as stable carbon; B: avoided GHG emissions through substitution of fossil fuels with pyrolysis products;	A: biochar as stable carbon; B: avoided GHG emissions through substituting the grid electricity mix and natural gas-derived heat with syngas and bio-oil combustion.	A: biochar as stable carbon; B: avoided GHG emissions through substitution of electricity grid mix and biomass combustion heat with pyrolysis co-products combustion; C: avoided GHG emission from avoided fertilizer use and reduced soil N2O emissions due to the co-benefits of biochar application.	A: biochar as stable carbon; C: avoided GHG emission from avoided fertilizer use and reduced soil N2O emissions as the co-benefits of biochar application.	A: biochar as stable carbon; B: avoided GHG emissions through substitution of electricity grid mix and natural gas heat with pyrolysis co-products combustion; C: avoided GHG emission from avoided fertilizer use and reduced soil N2O and NOx emissions, reduced soil nitrogen leaching, and increased crop yield as the co-benefits of biochar-fertilizer application.	A: biochar as stable carbon; B: avoided GHG emissions through substitution of electricity grid mix with pyrolysis co-products combustion; C: avoided GHG emission from avoided fertilizer use and reduced soil N2O and CH4 emissions due to the co-benefits of biochar application.	A: biochar as stable carbon; B: avoided GHG emissions through substitution of coke oven gas and coal tar with pyrolysis co-products; C: avoided GHG emission from increased crop yield (quantified by multiplying increased yield per ha by carbon intensity of unit mass crop production and total cropland areas applied), reduced soil N2O and CH4 emissions as the co-benefits of biochar application.	A, and B: avoided emissions due to substituting conventional electricity and heat with bio-electricity/heat; substituting conventional landscaping soil with biochar.	A: biochar as stable carbon; B: avoided GHG emissions through substitution of conventional electricity and heat with pyrolysis co-products combustion; C: avoided GHG emission from avoided fertilizer use as the co-benefits of biochar application.	A: biochar as stable carbon; C: avoided GHG emission from avoided fertilizer use as the co-benefits of biochar application.	A: biochar as stable carbon; C: avoided GHG emission from reduced soil N2O emission as the co-benefits of biochar application.	A: biochar as stable carbon; B: avoided GHG emissions by substituting fossil fuels with bio-oil.	25 studies considered A, which is achieved by using biochar as a soil amendment to store stable carbon in the soil. 22 studies considered B, which are avoided GHG emissions due to substituting fossil fuels, conventional power and heat, and other soil amendment/fertilizer with pyrolysis products. 15 studies considered C, which are avoided GHG emissions due to biochar application co-benefits includ…
Feedstock	Corn stover, yard waste, and switchgrass	Cocoa shells. Assuming feedstock is burden-free.	Poplar	Willow	Woodchips from timber harvesting residues. Assuming feedstock is burden-free.	Pulp and papermill biosludge. Assuming feedstock is burden-free.	Oilseed rape straw. Since the FU is the oilseed, all upstream emissions and farming operations are included in the system.	Corn stover, forestry residues, and sludge. For corn stover and forestry residues, emission factors per tonne of feedstock were used to account for the upstream emissions. For sludge it's assumed burden-free.	Forestry residues. Assuming feedstock is burden-free.	Forestry residues. Mass allocation was used to allocate energy consumption and emissions associated with forest operations between the logs and forest residues.	Garden wood waste. Assuming feedstock is burden-free.	Crop residues. Assuming feedstock is burden-free.	Crop residues. Economic allocation was used to allocate agricultural emissions between the main crop products and crop residues.	Forestry residues. Mass allocation was used to allocate emissions associated with forest operations between the logs and forest residues.	Sewage sludge. Assuming feedstock is burden-free.	Dedicated energy crops including perennial grasses (miscanthus and switchgrass) and short rotation coppice (eucalyptus, poplar, and willow).	Waste single-use wood pallets. Assuming feedstock is burden-free.	Sewage sludge. Assuming feedstock is burden-free.	Forestry residues and sawmill residues, assuming feedstock burden-free.	Crop residues. Since the FU is 1 ha of cropland and biochar is produced from the crop residues from the same land, all upstream emissions and farming operations are included in the system.	Crop residues, forest residues, livestock manure, food waste, and sewage sludge. The feedstock cultivation/production is included.	Forestry residues. Assuming extracting one tonne of biomass reduces the forest stock of carbon by 89.1 kg CO2-eq; therefore, using one tonne of biomass is set equivalent to emitting the same amount of greenhouse gases.	Sewage sludge. Assuming feedstock is burden-free.	Sewage sludge. Assuming feedstock is burden-free.	Bagasse. Allocation using the market value method between sugar and bagasse in the lifecycle of sugarcane bagasse.	Wheat straw. Allocation for feedstock was not mentioned.	14 studies considered crop/forestry residues, 3 studies considered energy crops, 1 study considered both residues and energy crops, and 8 studies considered other wastes such as sewage sludge, pulp mill waste, sugar mill waste, wood pallet waste, and garden wastes.
Direct Land Use Change	LUC impact of converting annual cropland to perennial grass energy crop is considered.	Not considered/mentioned.	Not considered/mentioned.	Considered SOC change due to land use change from cropland to willow	Not considered/mentioned.	Not considered/mentioned.	The direct LUC was considered in terms of the biochar-mediated soil organic carbon (SOC) change.	Not considered/mentioned.	Not considered/mentioned.	Not considered/mentioned.	Not considered/mentioned.	Not considered/mentioned.	Not considered/mentioned.	Not considered/mentioned.	Not considered/mentioned.	Future land use projections are used in the analysis. But the direct land use change impacts are not considered.	Not considered/mentioned.	Not considered/mentioned.	Not considered/mentioned.	Not considered/mentioned.	Not considered/mentioned.	Not considered/mentioned.	Not considered/mentioned.	Not considered/mentioned.	Not considered/mentioned.	Not considered/mentioned.	3 studies considered direct land use change effects in terms of changing SOC following land use conversion from cropland to energy crop cultivation or biochar application. For 15 studies that didn't consider LUC effects, they used crop/forestry residues as feedstock. LUC does not apply to 8 studies because the feedstocks are sewage sludge, pulp mill waste, sugar mill waste, and garden waste.
Indirect Land Use Change	Considered IDLU impact of land conversion to cropland to replace the crops lost due to energy crop cultivation	Not considered/mentioned.	Not considered/mentioned.	Not considered/mentioned.	Not considered/mentioned.	Not considered/mentioned.	Not considered/mentioned.	Not considered/mentioned.	Not considered/mentioned.	Not considered/mentioned.	Not considered/mentioned.	Not considered/mentioned.	Not considered/mentioned.	Not considered/mentioned.	Not considered/mentioned.	Future land use projections are used in the analysis. But the indirect land use change impacts are not considered.	Not considered/mentioned.	Not considered/mentioned.	Not considered/mentioned.	Not considered/mentioned.	Not considered/mentioned.	Not considered/mentioned.	Not considered/mentioned.	Not considered/mentioned.	Not considered/mentioned.	Not considered/mentioned.	1 study considered ILUC effects. 3 studies involving land use change from cropland to dedicated energy crop cultivation but didn't consider the ILUC effects of additional land conversion to agricultural land to replace the crops lost. The other 22 studies didn't consider ILUC.
Uncertainty Sources and Methods	Sources: biochar properties, soil N2O emissions, feedstock collection, transport distance, and avoided fossil fuel process. Method: sensitivity analysis.	Sources: kiln efficiency, stove efficiency, biochar stability, and inventory value in Ecoinvent 3.0. Method: sensitivity analysis and Monte Carlo simulation.	Source: biochar stability and biomass yield increase effect. Method: sensitivity analysis.	Sources: changing the electricity mix, methane emissions from the upgrading step, and the yield of maize and willow. Method: sensitivity analysis.	Source: power efficiency and biochar yield. Method: scenarios of different combinations of power efficiency and biochar yield. Source: effects of biochar in the agricultural sector. Method: Monte Carlo simulation.	Source: the ecoinvent unit process data, the carbon content of biochar, biochar carbon stability, and the heavy metal mobility. Method: Monte Carlo simulation and sensitivity analysis.	Source: biochar stability and N2O reduction effect. Method: sensitivity analysis.	Method: Monte Carlo simulation and sensitivity analysis.	Source: parameter and biochar stability. Method: sensitivity analysis.	Source: uncertainties associated with the forest growth, management, and operations. Method: Monte Carlo simulation.	Method: sensitivity analysis.	Source: all parameters in the biochar system. Method: Monte Carlo simulation.	Not considered/mentioned.	Source: fuel use, transport, and biochar yields. Method: sensitivity analysis.	Source: biorefinery parameters. Method: sensitivity analysis.	Not considered/mentioned.	Not considered/mentioned.	Source: moisture content and carbon content of sewage sludge, electricity/natural gas, dewatering agent dose, and N2O removal efficiency. Method: sensitivity analysis.	Source: key process parameters, modeling assumptions, emission factors, and climate metrics. Method: Monte Carlo simulation.	Source: application rates of different agricultural inputs and emissions factors of those inputs, the effects of field straw application and biochar application, and energy substitution. Method: Monte Carlo simulation.	Source: the effects of biochar application rates on GHG mitigation and the effects of biochar application on crop yields due to varied soil types and climatic conditions. Method: sensitivity analysis.	Source: Biochar decay, Biochar yield, LHV woodchips (dry weight), Power efficiency, Pyrolysis power-to-heat ratio, Thermal efficiency, Transport distances. Method: Sensitivity analysis.	Source: variability in the assumptions and inventory data. Method: Monte Carlo simulation.	Source: carbon stability of the biochar after 100 years, energy requirements for sludge drying increased, electricity requirements for pyrolysis, and the fraction of biochar P partitioned to the labile pool. Method: Sensitivity analysis.	Not considered/mentioned.	Not considered/mentioned.	21 studies considered uncertainties using sensitivity analysis or Monte Carlo simulation. The most common uncertainties include biochar carbon stability, biochar properties, biochar decay rate, biochar yield, biochar carbon content, emission factors, energy conversion efficiency, soil N2O emission, biomass availability, and other inventory data.
Result ranges	Net GWP100: from −885 to 36 kg CO2e/t dry feedstock processed, depending on feedstock types and land use change.	Unable to extract	Net GWP100: from −19.09 to −7.96 t CO2e/ha plantation depending on the materials substituted by biochar; from −18.94 to −5.6 t CO2e/ha plantation depending on the pyrolysis temperature; from −47.8 to −16.61 t CO2e/ha plantation depending on the increase rate of biomass yield.	Net GWP100 for FU of 1 ha of land per year: −0.5 t CO2e/ha/year; Net GWP100 for FU of 1 GJ of biomethane produced: −26 to −4 kg CO2e/GJ biomethane produced depending on the biochar utilization scenarios.	Net GWP100: from −2250 to −1000 kg CO2e/t dry woodchips processed, depending on pyrolysis plant configurations.	Net GWP100: −200 kg CO2e/t dry feedstock processed for scenario biochar used for agriculture; −1400 kg CO2e/t dry feedstock processed for scenario biochar used in cement kiln.	Net GWP100: 171 and 111 kg CO2e/t dry seed at temperature 400℃ and temperature 800℃, respectively.	Net GWP100: from −470 to −200 kg CO2 eq/t dry feedstock processed without substitution depending on pyrolysis temperature and feedstock types; from −1050 to −510 kg CO2 eq/t dry feedstock processed with substitution depending on pyrolysis temperature and feedstock types.	A reduction of 906.4 kg CO2e/t dry forest residues as compared to the reference where forest residues are left umnanaged on the forest floor.	Net GWP100: from 51 to 65.2 g CO2e/MJ biofuel depending on different tree growth cases when biochar is used for energy recovery; from 29.6 to 40 g CO2e/MJ biofuel depending on different tree growth cases when biochar is applied to the soil.	Unable to extract	Unable to extract	Net GWP100: from −52.5 to −28 g CO2e/MJ energy output depending on pyrolysis temperatures.	Net GWP100: from −1700 to −1400 kg CO2e/t biochar produced.	Net GWP100: −150 kg CO2 eq/t dry feedstock processed for slow pyrolysis; −450 kg CO2 eq/t dry feedstock processed for fast pyrolysis.	Net GWP100: −13 t CO2 eq/ha/yr for SSP1-RCP2.6; −10 t CO2 eq/ha/yr for SSP4-RCP3.4; −11 t CO2 eq/ha/yr for SSP4-RCP6.0.	Unable to extract	Net GWP100: 1120.1 to 1354.5 kg CO2 eq/t dry feedstock processed depending on the land type that biochar is applied to.	Net GWP100: −1.72 ± 0.45 t CO2e/ha/yr for barley production with biochar production and application; −1.65 ± 0.48 t CO2e/ha/yr for barley production with biochar production and biochar-fertilizer mix application; −4.59 ± 0.74 t CO2e/ha/yr for barley production with biochar production and biochar-fertilizer mix application with CHP production; −7.19 ± 0.45 t CO2e/ha/yr for barley production with b…	Unable to extract	Net GWP100: from −7.8 to −1.4 t CO2e/t biochar applied for valorization of crop residues, from −9.6 to −1.1 t CO2e/t biochar applied for valorization of forest residues, from −3.5 to −1.4 t CO2e/t biochar applied for valorization of livestock manure, from −4.2 to −1.6 t CO2e/t biochar applied for valorization of food waste, depending on pyrolysis temperatures.	Net GWP100 for FU of 1 tonne of biomass used: from −2800 to −200 kg CO2e/t biomass used; Net GWP100 for FU of 1 MWh of electricity generated: from −3900 to −200 kg CO2e/MWh electricity generated; Net GWP100 for FU of 1 GJ of heat produced: from −440 to −25 kg CO2e/GJ heat produced; and Net GWP100 for FU of 1 kg of CO2 sequestered: from −7.3 to −0.3 kg CO2e/kg CO2 sequestered.	Net GWP100: −290 kg CO2 eq/t dry feedstock processed.	Net GWP100: −35 kg CO2 eq/t dry feedstock processed for district heating dried sludge; −65 kg CO2 eq/t dry feedstock processed for LPG dried sludge.	Net GWP100: from −1500 to −1000 kg CO2e/t dry feedstock processed depending on different conversion pathwat scenarios.	Net GWP100: −2.65 t CO2e/t biochar produced.
References	Roberts, K. G., et al., Life Cycle Assessment of Biochar Systems: Estimating the Energetic, Economic, and Climate Change Potential. Environmental Science & Technology, 2010. 44(2): p. 827-833.	Sparrevik, M., et al., Environmental and Socioeconomic Impacts of Utilizing Waste for Biochar in Rural Areas in Indonesia–A Systems Perspective. Environmental Science & Technology, 2014. 48(9): p. 4664-4671.	Peters, J. F., Iribarren, D., and Dufour, J., Biomass Pyrolysis for Biochar or Energy Applications? A Life Cycle Assessment. Environmental Science & Technology, 2015. 49(8): p. 5195-5202.	Ahmadi Moghaddam, E., et al., Exploring the potential for biomethane production by willow pyrolysis using life cycle assessment methodology. Energy, Sustainability and Society, 2019. 9(1): p. 6.	Azzi, E. S., Karltun, E., and Sundberg, C., Prospective Life Cycle Assessment of Large-Scale Biochar Production and Use for Negative Emissions in Stockholm. Environmental Science & Technology, 2019. 53(14): p. 8466-8476.	Barry, D., et al., Pyrolysis as an economical and ecological treatment option for municipal sewage sludge. Biomass and Bioenergy, 2019. 122: p. 472-480.	Thers, H., et al., Biochar potentially mitigates greenhouse gas emissions from cultivation of oilseed rape for biodiesel. Science of The Total Environment, 2019. 671: p. 180-188.	Cheng, F., Luo, H., and Colosi, L. M., Slow pyrolysis as a platform for negative emissions technology: An integration of machine learning models, life cycle assessment, and economic analysis. Energy Conversion and Management, 2020. 223: p. 113258.	Brassard, P., Godbout, S., and Hamelin, L., Framework for consequential life cycle assessment of pyrolysis biorefineries: A case study for the conversion of primary forestry residues. Renewable and Sustainable Energy Reviews, 2021. 138: p. 110549.	Lan, K., et al., Dynamic life-cycle carbon analysis for fast pyrolysis biofuel produced from pine residues: implications of carbon temporal effects. Biotechnology for Biofuels, 2021. 14(1): p. 191.	Papageorgiou, A., et al., Biochar produced from wood waste for soil remediation in Sweden: Carbon sequestration and other environmental impacts. Science of The Total Environment, 2021. 776: p. 145953.	Yang, Q., et al., Country-level potential of carbon sequestration and environmental benefits by utilizing crop residues for biochar implementation. Applied Energy, 2021. 282: p. 116275.	Yang, Q., et al., Prospective contributions of biomass pyrolysis to China’s 2050 carbon reduction and renewable energy goals. Nature Communications, 2021. 12(1): p. 1698.	Bergman, R., et al. Lifecycle Assessment and Techno-Economic Analysis of Biochar Pellet Production from Forest Residues and Field Application. Energies, 2022. 15, DOI: 10.3390/en15041559.	Huang, C., Mohamed, B. A., and Li, L. Y., Comparative life-cycle assessment of pyrolysis processes for producing bio-oil, biochar, and activated carbon from sewage sludge. Resources, Conservation and Recycling, 2022. 181: p. 106273.	Løvenskiold, A. C., et al., Comparing the climate change mitigation potentials of alternative land uses: Crops for biofuels or biochar vs. natural regrowth. Geography and Sustainability, 2022. 3(4): p. 347-357	Matuštík, J., Pohořelý, M., and Kočí, V., Is application of biochar to soil really carbon negative? The effect of methodological decisions in Life Cycle Assessment. Science of The Total Environment, 2022. 807: p. 151058.	Sun, H., et al., Carbon balance analysis of sewage sludge biochar-to-soil system. Journal of Cleaner Production, 2022. 358: p. 132057.	Tisserant, A., et al., Life-cycle assessment to unravel co-benefits and trade-offs of large-scale biochar deployment in Norwegian agriculture. Resources, Conservation and Recycling, 2022. 179: p. 106030.	Xia, L., et al., Integrated biochar solutions can achieve carbon-neutral staple crop production. Nature Food, 2023. 4(3): p. 236-246.	Xia, L., et al., Climate mitigation potential of sustainable biochar production in China. Renewable and Sustainable Energy Reviews, 2023. 175: p. 113145.	Zakrisson, L., Azzi, E. S., and Sundberg, C., Climate impact of bioenergy with or without carbon dioxide removal: influence of functional unit and parameter variability. The International Journal of Life Cycle Assessment, 2023. 28(7): p. 907-923.	Hosseinian, A., et al., Life cycle assessment of sewage sludge treatment: Comparison of pyrolysis with traditional methods in two Swedish municipalities. Journal of Cleaner Production, 2024. 455: p. 142375.	Rydgård, M., et al., Application of untreated versus pyrolysed sewage sludge in agriculture: A life cycle assessment. Journal of Cleaner Production, 2024. 454: p. 142249.	Su, G., et al., Integrated production of methanol and biochar from bagasse and plastic waste: A three-in-one solution for carbon sequestration, bioenergy production, and waste valorization. Energy Conversion and Management, 2024. 307: p. 118344.	Tang, Y., Li, Y., Cocherill, T. T., Environmental and economic spatial analysis system for biochar production – Case studies in the East of England and the East Midlands.Biomass and Bioenergy, 2024. 184: p.107187
*Negative emissions: A. Carbon removal; B. Avoided emissions due to material/energy substitution; C. Avoided emissions due to co-benefits

## Sheet: ERW Protocol
Carbon Registry	Isometric	Puro.earth
Version and Time	V1.0.2, March 1, 2024	Edition 2022
References	https://registry.isometric.com/protocol/enhanced-weathering-agriculture#overarching-principles	https://7518557.fs1.hubspotusercontent-na1.net/hubfs/7518557/Supplier%20Documents/ERW%20methodology.pdf
Functional unit	1 project over the reporting period	The application of a given type and amount of material (dry metric tonnes) to a specific location with a well-defined area and geolocation, at a given average application rate in dry tonnes per hectare, with specific material granulometry, and soil incorporation depth.
System boundary	Cradle-to-grave, including activities involved in project establishment, operation, and end of life. Construction or manufacturing of physical sites and equipment related to the establishment and closure/disposal of project-specific sites need to be included. Embodied and operational emissions of each process need to be included, like feedstock production, transportation, spreading, and sampling …	Cradle-to-grave, including rock mining, processing, and transport to application sites, application to site, weathering phase, and carbon fate in the environment boundaries for the locations of mine, processing, and application, and carbon fate; as well as time boundaries for each process.
Impact indicators	The total net CO2e removal reported in tonnes of CO2e using GWP-100	Net CO2 removal reported in tonnes of CO2e using GWP-100
GHG emission types and emission factor system boundary	All GHGs, including CO2, CH4, N2O, and fluorinated gases.	LCA results are required to be grouped per life cycle stages, per sub-stages, and per GHG, including the contributions of CO2-fossil, CH4, N2O, and other GHGs. Full life cycle scope of emission factor should be accounted, e.g., solar electricity should not have a zero climate impact but include full life cycle emissions.
Baseline	Business as usual agricultural practices without ERW project. A counterfactual situation, where CO2 is removed in the natural weathering or pre-existing land practices, is determined through a control plot.	Non-application baseline is simulated and compared with the application cases.
Additionality	Require financial, environmental, and regulatory additionality. The environmental additionality requires net negativity after subtracting the counterfactual CO2 removal and all project emissions.	Full financials and counterfactual analysis based on baselines are needed. The project is not required by existing laws, regulations, or other binding obligations.
Timing	GWP-100 year factor is used.	GWP-100 year factor is used, but it requires estimating the time from modeling for weathering time in years and storage time in years and decades or longer.
Permanence	Accounts for permanent and temporary carbon losses.	Permanence relies on simulation-based assessment.
Multi-functionality	Allow burden-free waste inputs under certain criteria, but all emissions related to the processing of these inputs should be accounted for. Allocation needs to be considered on a case-by-case basis. The LCA module of embodied emissions discusses allocation over the project lifetime and per output of product (i.e., by mass ton CO2 removed).	Fully allocate the burdens to carbon removal. Allocation between products is allowed but needs explanations and justification.
Negative Emissions	CO2 removed from the atmosphere and stored.	For CO2 removal, no baseline avoidance is included in the net CO2 removal calculation.
Use of LCA methodology and/or data	The protocol is informed by the ISO 14044 series of LCA. LCA concepts and terminologies are used. Isometric also has LCA modules published for energy use, transportation, and embodied emissions.	Use LCA principles and terminologies following ISO 14040/44 LCA standards. Require the use of LCA and simulation approaches to demonstrate a net-negative carbon footprint for the cradle-to-grave activity, then conduct geochemical assay, soil analysis, and provide laboratory results and in-field measurements to support simulations.
Direct land use change (DLUC)	Secondary impacts on GHG emissions are not included, e.g., ERW’s impact on N2O and CH4 emissions associated with agricultural soils are not included.	Assess DLUC in the weathering phase, such as potential changes in soil GHG compared to a non-application baseline. If DLUC leads to increased emissions, these emissions must be included. If DLUC leads to decreased emissions, they are not included and can be presented as co-benefits.
Indirect land use change (ILUC) and other leakages	Secondary impacts like emission reductions associated with processes due to the EW project are not included. The protocol mentions leakage emissions associated with activity-shifting, market leakage, and ecological leakage, but there is no specific guidance on how to account for each of them.	LCA shall include primary material extraction if that happens due to economic leakage where ERW diverts the material, regardless of main or byproducts, from existing uses in other products/services and leads to additional demand for primary materials.
Environmental and Social Safeguard	Measures are required to minimize the risk of soil and groundwater contamination, such as potentially harmful metals. Documents are required for monitoring food supply and agricultural impacts.	Provide evidence in engagement with local communities and perform environmental risk assessment, e.g., risk evaluation of potentially toxic components.
Uncertainties	Provide a checklist of model uncertainty identification, mathematical evaluation, and validation.	Require reporting the input variables and their uncertainties used in the net CO2e removal calculation and a sensitivity analysis showing the impact of the uncertainty of each input parameter.

## Sheet: ERW LCA
	Lefebvre et al	Cooper et al	Eufrasio et al	Foteinis et al	Zhang et al
Year	2019	2022	2022	2023	2023
Country/Region	Brazil	USA	Multiple countries	Europe	USA
Functional unit	i) per hectare of agricultural land amended by basalt particles, and ii) per tonne of CO2 eq removed. Mentioned application rate and areas that allow scaling up.	1 tonne of CO2 sequestered and 1 t CO2 sequestered in a year. The application rate and areas are not mentioned.	areas of cropland deployed in each country.	the uptake of 1 t CO2 from the atmosphere. The study reports application rate and area that allow scaling up.	1 net tonne of CO2e captured. This study reports application rate and areas that allow scaling up.
System boundary	Including material extraction, transport to the grinding facility, comminution, transport from quarries to the fields, and field spreading. This study does not include soil or crop response after the field application.	Cradle-to-grave; Including mining, grinding, transport from grinding facility to the fields, and field spreading. This study does not include soil or crop response following the field application.	Cradle-to-grave; Including mining, grinding, transport, and field spreading. This LCA does not include soil or crop response following the field application.	Cradle-to-grave; Including mining, comminution, transport, and coastal spreading and dissolution.	Cradle-to-gate; Including material acquisition, comminution, transport, and field spreading. This study does not include soil or crop response following the field application.
Materials	Basalt	Olivine	Basalt	Olivine	Mining waste
Impact indicators	GWP100 for GHG balances, acidification, abiotic depletion, human toxicity, cancer and non-cancer human health impacts, and freshwater ecotoxicity.	GWP100 and GWP20 for net GHG, air (photochemical ozone formation and stratospheric ozone depletion), freshwater (consumption, ecotoxicity and eutrophication), marine environments (marine ecotoxicity and eutrophication), human health (human toxicity, cancer and noncancer), resources and land (terrestrial acidification and ecotoxicity, land use and metal depletion).	GWP100 for embodied GHG emissions and 18 mid-point indicators and 3 end-point in ReCiPe.	18 mid-point indicators in ReCiPe 2016 including GWP100. This study considered heavy metal contamination (Ni release from olivine).	GWP100 for embodied GHG emissions.
Baseline (counterfactual scenario)	Not considered/mentioned.	Not considered/mentioned.	Not considered/mentioned.	Not considered/mentioned.	Not considered/mentioned.
Timing	Not considered/mentioned.	Not considered/mentioned.	Not considered/mentioned.	100 years	Not considered/mentioned.
Permanence	Not considered/mentioned.	Not considered/mentioned.	Not considered/mentioned.	Not considered/mentioned.	Not considered/mentioned.
Multi-functionality	Not considered/mentioned.	Not considered/mentioned.	Not considered/mentioned.	Not considered/mentioned.	Not considered/mentioned.
Negative Emissions	A: CO2 removal.	A: CO2 removal.	A: CO2 removal.	A: CO2 removal.	A: CO2 removal.
Direct Land Use Change	Not considered/mentioned.	Not considered/mentioned.	Not considered/mentioned.	Not considered/mentioned.	Not considered/mentioned.
Indirect Land Use Change	Not considered/mentioned.	Not considered/mentioned.	Not considered/mentioned.	Not considered/mentioned.	Not considered/mentioned.
Uncertainty Sources and Methods	Sources: uncertainties associated with the emissions and the sequestration potential. Method: Monte Carlo simulation.	Sources: uncertainties associated with rock purity (60 % and 100 %), truck distance, and electricity used for grinding. Method: Sensitivity analysis.	Method: Monte Carlo simulation.	Sources: uncertainties associated with electricity mix, transport means and distance, nickel content, and particle size. Method: Sensitivity analysis.	Sources: uncertainties associated with transport distance, CDR yield, electricity emission factor, and particle size. Method: Sensitivity analysis.
Result ranges	GWP100 for embodied emissions for FU of 1 hectare: 84.1 kg CO2e/ha at an application rate of 5 t/ha, 337.1 kg CO2e/ha at an application rate of 20 t/ha,842 kg CO2e/ha at an application rate of 50 t/ha; GWP100 for GHG balances for FU of 1 t CO2 removed: 75.1 kg CO2e/t CO2 removed.	Net GWP100 for FU of 1 t CO2 sequestered: from −880 to −380 kg CO2e/t CO2 sequestered; Net GWP100 for FU of 1 t CO2 sequestered per year: from −1000 to 1300 kg CO2e/t CO2 sequestered/yr.	Unable to extract	GWP100 for embodied emissions: 51 kg CO2e/t CO2 removed.	GWP100 for embodied emissions: from 41 to 359 kg CO2e/t CO2 captured depending on different transport modes and carbon capture rates of minerals.
References	Lefebvre, D., et al., Assessing the potential of soil carbonation and enhanced weathering through Life Cycle Assessment: A case study for Sao Paulo State, Brazil. Journal of Cleaner Production, 2019. 233: p. 468-481.	Cooper, J., L. Dubey, and A. Hawkes, The life cycle environmental impacts of negative emission technologies in North America. Sustainable Production and Consumption, 2022. 32: p. 880-894.	Eufrasio, R.M., et al., Environmental and health impacts of atmospheric CO2 removal by enhanced rock weathering depend on nations’ energy mix. Communications Earth & Environment, 2022. 3(1): p. 106.	Foteinis, S., J.S. Campbell, and P. Renforth, Life Cycle Assessment of Coastal Enhanced Weathering for Carbon Dioxide Removal from Air. Environmental Science & Technology, 2023. 57(15): p. 6169-6178.	Zhang, B., et al., Techno-Economic and Life Cycle Assessment of Enhanced Rock Weathering: A Case Study from the Midwestern United States. Environ Sci Technol, 2023. 57(37): p. 13828-13837.
*Negative emissions: A. Carbon removal; B. Avoided emissions due to material/energy substitution; C. Avoided emissions due to co-benefits
